# Supplementary material for: A novel algorithm- specific loci screening accelerates the establishment of molecular quantification of Glycyrrhiza glabra, G. uralensis, and G. inflata
Source: Chin Med. 2025 Nov 24;20:200. doi: 10.1186/s13020-025-01263-2 (PMC12642167; doi:10.1186/s13020-025-01263-2)
Supplement: Supplementary file 1 — Additional file 1. [file 13020_2025_1263_MOESM1_ESM.zip]

Archive with 6 entries (5 files):
- Supplementary code files/
- Supplementary code files/Algorithm 1.py
- Supplementary code files/Algorithm 2.py
- Supplementary code files/Algorithm 3.py
- Supplementary code files/Algorithm 4.py
- Supplementary code files/Details of the SLS algorithm.docx
