# Supplementary material for: A novel algorithm- specific loci screening accelerates the establishment of molecular quantification of Glycyrrhiza glabra, G. uralensis, and G. inflata
Source: Chin Med. 2025 Nov 24;20:200. doi: 10.1186/s13020-025-01263-2 (PMC12642167; doi:10.1186/s13020-025-01263-2)
Supplement: Supplementary file 1 — Additional file 1. [file 13020_2025_1263_MOESM1_ESM.zip › Supplementary code files/Algorithm 1.py]

# -*- coding: utf-8 -*-
"""
Created on Sun Aug 14 13:36:41 2022

@author: PYF
"""
import os
import sys
def parseFasta(filename):
    fas = {}
    id = None
    with open(filename, 'r') as fh:
        for line in fh:
            if line[0] == '>':
                header = line[1:].rstrip()
                name = header.split(' ')
                if '.' in name[3]:
                    id = '_'.join([name[1],name[2], name[3][:-1],name[4] ,name[0].split('.')[0]])
                else:
                    id = '_'.join([name[1],name[2],"ori",name[0].split('.')[0]])
                #id=header
                fas[id] = []
            else:
                fas[id].append(line.rstrip())
        for id, seq in fas.items():
            fas[id] = ''.join(seq)
    return fas

if __name__=='__main__':
    path = "./"
    fas = parseFasta(f'{path}/sequence.fasta')
    print (f'file all num is {len(fas.keys())}')
    for i in fas:
        if "NC_" not in i:
            with open(f"{path}/{i}.fasta", 'w') as f:
                f.write(">" + i + "\n" + fas[i] + "\n")
        else:
            print (i)
