# Supplementary material for: A novel algorithm- specific loci screening accelerates the establishment of molecular quantification of Glycyrrhiza glabra, G. uralensis, and G. inflata
Source: Chin Med. 2025 Nov 24;20:200. doi: 10.1186/s13020-025-01263-2 (PMC12642167; doi:10.1186/s13020-025-01263-2)
Supplement: Supplementary file 1 — Additional file 1. [file 13020_2025_1263_MOESM1_ESM.zip › Supplementary code files/Algorithm 2.py]

# -*- coding: utf-8 -*-
import re
import sys
import codecs
sys.stdout = codecs.getwriter("utf-8")(sys.stdout.detach())
import numpy as np
import os
import pandas as pd
import xlrd
import openpyxl
import csv

print (xlrd.__version__)

class MatchClassifier:
    def __init__(self):
        self.result = "./"
        self.file = self.result+"./"
        self.out = self.result+"/g67result.xlsx"
        self.len_max = 155686
        self.lbs = ["Sheet2","Sheet2"]
        self.lb_to_idx = {lb: index for index, lb in enumerate(self.lbs)}
        self.idx_to_lb = {index: lb for index, lb in enumerate(self.lbs)}
        # self.name = self.init(self.file)
        # print (self.name)


    def init(self,fin):
        # cmd = f"awk '$1 == 2" + "{print $1 $2}' " + f"{fin} |wc -l"
        cmd = f"cat {fin} | grep '_'"
        return os.popen(cmd)

    def write_file(self,file_label,out_dir):
        f_write = open(out_dir, 'wb+')
        for n in range(len(file_label)):
            na = file_label[n].encode('utf-8')
            f_write.write(na)
        f_write.close()
        print ("Write", out_dir, "successfully!")
    
    def read_xlsx(self,file_path):
        result = {}
        datas = xlrd.open_workbook(file_path)
        print (datas)
        for lb in self.lbs:
            table = datas.sheet_by_index(self.lb_to_idx[lb])
            nrows = table.nrows
            ncols = table.ncols
            sheet_list = []
            for row in range(nrows):
                nas = []
                for col in range(ncols):
                    name = table.cell(row, col).value
                    # print ("name:",name)
                    nas.append(name)
                # print (nas)
                sheet_list.append(nas)
            result[lb]=sheet_list 
        return result

    def write_excel_xlsx(self, path, values):
        sheet = openpyxl.Workbook()
        #sheet = sheet.active
        sheet.save(path)
        
        wb = openpyxl.load_workbook(path)
        for sheet_name,value in values.items():
            print ("sheet_name:",sheet_name)
            wb.create_sheet(sheet_name)
            ws = wb[sheet_name]
            for ss in value:
                ws.append(ss)

            """
            sheet_new.title = sheet_name
            for i in range(0, len(value)):
                for j in range(0, len(value[i])):
                    sheet_new.cell(row=i+1, column=j+1, value=str(value[i][j]))
            """
        wb.save(path)
        print("xlsx格式表格写入数据成功！")

    def read_file(self,file_path):
        names = []

        with open(file_path,'r',encoding='utf-8') as f:
            strs = f.readlines()
            for i in range(len(strs)-1):
                nas =  strs[i]
                label = strs[i+1]
                na =nas.strip()
                if 'gene' in na and '..' in na:
                    index_list = re.findall(r"(\d+)..(\d+)", na, re.S) 
                    label  = label.split('"')[1]
                    names.append([index_list, label])
        return names
    
    def read_csv(self, csv_path):
        result = {}
        with open(csv_path,'rb') as f_read:
            reader = csv.reader(codecs.iterdecode(f_read, 'utf-8'))
            for rea in reader:
                if '>' in rea[0]:
                    na = rea[0][1:]
                    result[na] = ''      
                    continue
                result[na] +=rea[0]
        f_read.close
        return result

    def method(self, is_gang, flag ,input_data, ba_names, ori_names):
        # all P VS A,T
        max_len = len(input_data[ori_names[0]])
        query_names = []
        need_cal_pre = []
        results = []
        for nd_na_pre in list(set(ba_names)):
            if flag in nd_na_pre:
                need_cal_pre.append(nd_na_pre)
        for i in range(len(need_cal_pre)):
            for j in range(len(ori_names)):
                if need_cal_pre[i] in ori_names[j]:
                    query_names.append(ori_names[j])
        # print(query_names,len(query_names))
        compare_names = list(set(ori_names) - set(query_names))
        # print (compare_names,len(compare_names))

        # for i in range(2340,2345):
        for i in range(max_len):
            querys = []
            compares = []
            for query in query_names:
                querys.append(input_data[query][i])
            # print (querys, len(querys), set(querys), len(set(querys)))

            for compare in compare_names:
                compares.append(input_data[compare][i])
            # print(compares, len(compares), set(compares), len(set(compares)))
            # print (len(set(compares) & set(compares)))
            #
            # print (set(compares) & set(querys), len(set(compares) & set(querys)))
            if len(set(querys)) == 1 and len(set(compares) & set(querys)) == 0:
                if is_gang:
                    results.append([i + 1] + querys + compares)
                else:
                    if '-' not in querys and '-' not in compares:
                        results.append([i + 1] + querys + compares)
        results.insert(0, ['idx'] + query_names + compare_names)
        return  results


    def method_2(self, is_gang, query_flag , compare_flag,input_data, ori_names):
        # all P VS A,T
        max_len = len(input_data[ori_names[0]])
        query_names = []
        compare_names = []
        results = []
        results_first = []
        # for nd_na_pre in list(set(ba_names)):
        #     for flag in  query_flag:
        #         if flag in nd_na_pre:
        #             need_cal_pre.append(nd_na_pre)

        for i in range(len(query_flag)):
            for j in range(len(ori_names)):
                if query_flag[i] in ori_names[j]:
                    query_names.append(ori_names[j])

        for i in range(len(compare_flag)):
            for j in range(len(ori_names)):
                if compare_flag[i] in ori_names[j]:
                    compare_names.append(ori_names[j])

        compare_names = list(set(compare_names) - set(query_names))

        # for i in range(2340,2345):
        for i in range(max_len):
            querys = []
            compares = []
            for query in query_names:
                querys.append(input_data[query][i])
            # print (querys, len(querys), set(querys), len(set(querys)))

            for compare in compare_names:
                compares.append(input_data[compare][i])
            # print(compares, len(compares), set(compares), len(set(compares)))
            # print (len(set(compares) & set(compares)))
            #
            # print (set(compares) & set(querys), len(set(compares) & set(querys)))
            
            if len(set(querys)) == 1:
                if is_gang:
                    results_first.append([i + 1] + querys + compares)
                else:
                    if '-' not in querys and '-' not in compares:
                        results_first.append([i + 1] + querys + compares)

            
            if len(set(querys)) == 1 and len(set(compares) & set(querys)) == 0:
                if is_gang:
                    results.append([i + 1] + querys + compares)
                else:
                    if '-' not in querys and '-' not in compares:
                        results.append([i + 1] + querys + compares)
        results.insert(0, ['idx'] + query_names + compare_names)
        results_first.insert(0, ['idx'] + query_names + compare_names)
        return  results, results_first


    def process(self):
        for is_gang in [True, False]:
            for file in ['g67_align.fasta']:
                final_results = dict()
                results_first = dict()

                input_data = self.read_csv(self.file+"/"+file )
                # print (list(input_data.keys()))
                ori_names = list(input_data.keys())
                ba_names = []
                for ba_name in ori_names:
                    ba_names.append('_'.join(ba_name.split('_')[:2]))
                #if file =='Arisaema_CP_align_24.fasta':
                    #1、P开头一样，在所有中与A，T开头不一样
                    #res = self.method(is_gang, flag= 'P_',input_data = input_data ,ba_names = ba_names, ori_names=ori_names)
                    #final_results["P_]=res
                    #2、P_ternata开头，在所有剩下的开头不一样
                    #res = self.method(is_gang, flag='P_ternata', input_data=input_data, ba_names=ba_names, ori_names=ori_names)
                    #final_results["P_ternata"] = res

               # A_h，A_a,A_e开头一样，与所有剩下的A_开头的进行比较
               # res = self.method_2(is_gang, query_flag=['Glycyrrhiza_glabra','Glycyrrhiza_inflata','Glycyrrhiza_uralensis'], compare_flag=['Glycyrrhiza_'], input_data=input_data, ori_names=ori_names)
               # final_results["G_g_i_u"] = res

                # Glycyrrhiza_yunnanensis开头一样，与所有剩下的Glycyrrhiza_开头的进行比较
                res, res_first = self.method_2(is_gang, query_flag=['Glycyrrhiza_glabra'], compare_flag=['Glycyrrhiza_'], input_data=input_data,ori_names=ori_names)
                final_results["Glycyrrhiza_glabra"] = res
                results_first["Glycyrrhiza_glabra"] = res_first

                # Glycyrrhiza_squamulose开头一样，与所有剩下的Glycyrrhiza_开头的进行比较
                res, res_first = self.method_2(is_gang, query_flag=['Glycyrrhiza_inflata'], compare_flag=['Glycyrrhiza_'], input_data=input_data, ori_names=ori_names)
                final_results["Glycyrrhiza_inflata"] = res
                results_first["Glycyrrhiza_inflata"] = res_first

                # Glycyrrhiza_pallidiflora开头一样，与所有剩下的Glycyrrhiza_开头的进行比较
                res, res_first = self.method_2(is_gang, query_flag=['Glycyrrhiza_uralensis'], compare_flag=['Glycyrrhiza_'], input_data=input_data, ori_names=ori_names)
                final_results["Glycyrrhiza_uralensis"] = res
                results_first["Glycyrrhiza_uralensis"] = res_first

                #self.write_excel_xlsx(path="result_.xlsx", values=final_results)
                if is_gang:
                    self.write_excel_xlsx(path=f"{self.file}/result_{file}.xlsx", values=final_results)
                    self.write_excel_xlsx(path=f"{self.file}/result_first_{file}.xlsx", values=results_first)
                else:
                    self.write_excel_xlsx(path=f"{self.file}/result_{file}_no_.xlsx", values=final_results)
                    self.write_excel_xlsx(path=f"{self.file}/result_first_{file}_no_.xlsx", values=results_first)
if __name__ == "__main__":
    print ("Start Init...")
    model = MatchClassifier()
    print ("start prcessing")
    model.process()
