# Supplementary material for: A novel algorithm- specific loci screening accelerates the establishment of molecular quantification of Glycyrrhiza glabra, G. uralensis, and G. inflata
Source: Chin Med. 2025 Nov 24;20:200. doi: 10.1186/s13020-025-01263-2 (PMC12642167; doi:10.1186/s13020-025-01263-2)
Supplement: Supplementary file 1 — Additional file 1. [file 13020_2025_1263_MOESM1_ESM.zip › Supplementary code files/Algorithm 3.py]

# -*- coding: utf-8 -*-
import re
import sys
import codecs
sys.stdout = codecs.getwriter("utf-8")(sys.stdout.detach())
import numpy as np
import os
import pandas as pd
import xlrd
import openpyxl
import csv

print (xlrd.__version__)

class MatchClassifier:
    def __init__(self):
        self.result = "./"
        self.file= self.result+"./"
        self.in_file = self.result+"./result_g67_align.fasta_no_.xlsx"
        self.out = self.result+"./resultg67.xlsx"
        self.len_max = 155686
        self.lbs = ["Sheet","Glycyrrhiza_yunnanensis","Glycyrrhiza_squamulose","Glycyrrhiza_pallidiflora"]
        self.lb_to_idx = {lb: index for index, lb in enumerate(self.lbs)}
        self.idx_to_lb = {index: lb for index, lb in enumerate(self.lbs)}
        #self.compare_keys = ["A_heterophyllum_ON060885","A_heterophyllum_MZ424448","A_erubescens_MT676834","A_amurense_ZC"]  #比较部分
        self.compare_keys = self.get_all_compare(self.in_file) #比较全部
        print (self.compare_keys,len(self.compare_keys))
        # self.name = self.init(self.file)
        # print (self.name)


    def init(self,fin):
        # cmd = f"awk '$1 == 2" + "{print $1 $2}' " + f"{fin} |wc -l"
        cmd = f"cat {fin} | grep '_'"
        return os.popen(cmd)

    def write_file(self,file_label,out_dir):
        f_write = open(out_dir, 'wb+')
        for n in range(len(file_label)):
            na = file_label[n].encode('utf-8')
            f_write.write(na)
        f_write.close()
        print ("Write", out_dir, "successfully!")
    
    def read_xlsx(self,file_path):
        result = {}
        datas = xlrd.open_workbook(file_path)
        #print (datas)
        for lb in self.lbs:
            table = datas.sheet_by_index(self.lb_to_idx[lb])
            nrows = table.nrows
            ncols = table.ncols
            sheet_list = []
            for row in range(nrows):
                nas = []
                for col in range(ncols):
                    name = table.cell(row, col).value
                    # print ("name:",name)
                    nas.append(name)
                # print (nas)
                sheet_list.append(nas)
            result[lb]=sheet_list 
        return result

    def get_all_compare(self,file_path):
        result = []
        datas = xlrd.open_workbook(file_path)
        #print(datas)
        for lb in self.lbs[-1:]:
            table = datas.sheet_by_index(self.lb_to_idx[lb])
            nrows = table.nrows
            ncols = table.ncols
            for row in range(1):
                for col in range(ncols):
                    name = table.cell(row, col).value
                    result.append(name)
        return result[1:]


    def write_excel_xlsx(self, path, values):
        sheet = openpyxl.Workbook()
        #sheet = sheet.active
        sheet.save(path)
        
        wb = openpyxl.load_workbook(path)
        for sheet_name,value in values.items():
            print ("sheet_name:",sheet_name)
            wb.create_sheet(sheet_name)
            ws = wb[sheet_name]
            for ss in value:
                ws.append(ss)

            """
            sheet_new.title = sheet_name
            for i in range(0, len(value)):
                for j in range(0, len(value[i])):
                    sheet_new.cell(row=i+1, column=j+1, value=str(value[i][j]))
            """
        wb.save(path)
        print("xlsx格式表格写入数据成功！")

    def read_file(self,file_path):
        names = []

        with open(file_path,'r',encoding='utf-8') as f:
            strs = f.readlines()
            for i in range(len(strs)-1):
                nas =  strs[i]
                label = strs[i+1]
                na =nas.strip()
                if 'gene' in na and '..' in na:
                    index_list = re.findall(r"(\d+)..(\d+)", na, re.S) 
                    label  = label.split('"')[1]
                    names.append([index_list, label])
        return names
    
    def read_csv(self, csv_path):
        result = {}
        with open(csv_path,'rb') as f_read:
            reader = csv.reader(codecs.iterdecode(f_read, 'utf-8'))
            for rea in reader:
                if '>' in rea[0]:
                    na = rea[0][1:]
                    result[na] = ''      
                    continue
                result[na] +=rea[0]
        f_read.close
        return result

    def method(self, is_gang, flag ,input_data, ba_names, ori_names):
        # all P VS A,T
        max_len = len(input_data[ori_names[0]])
        query_names = []
        need_cal_pre = []
        results = []
        for nd_na_pre in list(set(ba_names)):
            if flag in nd_na_pre:
                need_cal_pre.append(nd_na_pre)
        for i in range(len(need_cal_pre)):
            for j in range(len(ori_names)):
                if need_cal_pre[i] in ori_names[j]:
                    query_names.append(ori_names[j])
        # print(query_names,len(query_names))
        compare_names = list(set(ori_names) - set(query_names))
        # print (compare_names,len(compare_names))

        # for i in range(2340,2345):
        for i in range(max_len):
            querys = []
            compares = []
            for query in query_names:
                querys.append(input_data[query][i])
            # print (querys, len(querys), set(querys), len(set(querys)))

            for compare in compare_names:
                compares.append(input_data[compare][i])
            # print(compares, len(compares), set(compares), len(set(compares)))
            # print (len(set(compares) & set(compares)))
            #
            # print (set(compares) & set(querys), len(set(compares) & set(querys)))
            if len(set(querys)) == 1 and len(set(compares) & set(querys)) == 0:
                if is_gang:
                    results.append([i + 1] + querys + compares)
                else:
                    if '-' not in querys and '-' not in compares:
                        results.append([i + 1] + querys + compares)
        results.insert(0, ['idx'] + query_names + compare_names)
        return  results


    def method_2(self, is_gang, query_flag , compare_flag,input_data, ori_names):
        # all P VS A,T
        max_len = len(input_data[ori_names[0]])
        query_names = []
        compare_names = []
        results = []
        # for nd_na_pre in list(set(ba_names)):
        #     for flag in  query_flag:
        #         if flag in nd_na_pre:
        #             need_cal_pre.append(nd_na_pre)

        for i in range(len(query_flag)):
            for j in range(len(ori_names)):
                if query_flag[i] in ori_names[j]:
                    query_names.append(ori_names[j])

        for i in range(len(compare_flag)):
            for j in range(len(ori_names)):
                if compare_flag[i] in ori_names[j]:
                    compare_names.append(ori_names[j])

        compare_names = list(set(compare_names) - set(query_names))

        # for i in range(2340,2345):
        for i in range(max_len):
            querys = []
            compares = []
            for query in query_names:
                querys.append(input_data[query][i])
            # print (querys, len(querys), set(querys), len(set(querys)))

            for compare in compare_names:
                compares.append(input_data[compare][i])
            # print(compares, len(compares), set(compares), len(set(compares)))
            # print (len(set(compares) & set(compares)))
            #
            # print (set(compares) & set(querys), len(set(compares) & set(querys)))
            if len(set(querys)) == 1 and len(set(compares) & set(querys)) == 0:
                if is_gang:
                    results.append([i + 1] + querys + compares)
                else:
                    if '-' not in querys and '-' not in compares:
                        results.append([i + 1] + querys + compares)
        results.insert(0, ['idx'] + query_names + compare_names)
        return  results

    def maxPower(self, s: str):
        res, count = 1, 1
        for i in range(1, len(s)):
            # 判断相邻两个字符是否相等
            if s[i] == s[i - 1]:
                count += 1
            else:
                res = max(res, count)
                count = 1
        # 字符串中最后的字符可能连续相等的所以需要再求解一下最大值
        res = max(res, count)
        return res


    def process(self):
        #print (self.in_file)

        weidian = self.read_xlsx(file_path=self.in_file)
        #print ("1111",weidian.keys())
        for k in weidian.keys():
            v = weidian[k]
            #print (f'{k}',v)
        #print (weidian.keys())
        for file in ['g67_align.fasta']:
            final_results_yes_pass = dict()
            final_results_no_pass = dict()
            input_data = self.read_csv(self.file+"/"+file )
            # print (list(input_data.keys()))
            all_max_len = len(input_data[list(input_data.keys())[0]])
            ori_names = list(input_data.keys())
            for sheet_name in  ["Glycyrrhiza_yunnanensis","Glycyrrhiza_squamulose","Glycyrrhiza_pallidiflora"]:
                no_pass = [['idx','原因']]
                yes_pass = []
                yes_pass_concat = []
                compare_list = weidian[sheet_name]
                for i in range(1, len(compare_list)): #对位点进行循环
                    idx = int(compare_list[i][0]) #位点位置，这个位置是加1的（下标从1开始），实际取index时要-1
                    idx-= 1
                    sub_max_dup_len = []

                    for k in self.compare_keys: #对每个位点，判断每个序列 -- 第一步
                        value_index = compare_list[0].index(k)
                        sub_series = input_data[k][idx-18:idx+8]
                        # print (sub_series, self.maxPower(sub_series))
                        sub_max_dup_len.append(self.maxPower(sub_series))

                    compare_dup_list = []
                    for j in range(1,16): #--第二、三步
                        sub_compare_dup_list = []
                        for k in self.compare_keys:  # 对每个位点，判断每个序列
                            sub_compare_dup_list.append(input_data[k][idx-j])
                        compare_dup_list.append(sub_compare_dup_list)

                        # print (f"idx, compare_values ,  {idx}, {compare_values}")


                    #输出是,idx恢复从下标1开始
                    idx+=1
                    if max(sub_max_dup_len) >=4: #第一步连续重复的次数太多不要
                        no_pass.append([idx, '第一步'])
                        # print ('第一步',idx)
                    else:
                        len_ = [ len(set(se)) for se in compare_dup_list] #去重之后看次数
                        if max(len_[:2])>1: #第二步，前两个有一个不一致
                            no_pass.append([idx, '第二步'])
                            # print ('第二步',len_)
                        else:
                            clac_sum= [ 1 if i>1 else 0  for i  in len_[2:]] # 第三步，去除前两个之后，前13个是否有累计5个不一致的
                            if sum(clac_sum)>5: #--
                                no_pass.append([idx, '第三步'])
                                # print ('第三步',clac_sum)
                            else:
                                """
                                # 全部合格
                                yes_pass.append([idx]+list(range(idx - 100, idx + 100)))
                                idx -= 1 #取数转成从下标0开始
                                for k in self.compare_keys:
                                    yes_pass.append([k]+list(input_data[k][idx - 100:idx + 100]))
                                """
                                idx -= 1
                                cnt = 0
                                idx_list = [idx+1]
                                #idx_value = [idx_list,[self.compare_keys[0]],[self.compare_keys[1]],[self.compare_keys[2]],[self.compare_keys[3]]]
                                idx_value = [idx_list]
                                for ckey in self.compare_keys:
                                    idx_value.append([ckey])

                                pre_cnt = 0
                                for i in range(1, idx):
                                    sub_se = []
                                    for k in self.compare_keys:
                                        sub_se.append(input_data[k][idx-i])
                                    if len(set(sub_se))==1 and '-' in sub_se:
                                        #print (idx)
                                        continue
                                    else:
                                        pre_cnt+=1
                                        idx_list.insert(1, idx-i+1)
                                        for j in range(len(self.compare_keys)):
                                            idx_value[j+1].insert(1,input_data[self.compare_keys[j]][idx-i])
                                    if pre_cnt==200:
                                        break


                                post_cnt = 0
                                for i in range(all_max_len):
                                    sub_se = []
                                    for k in self.compare_keys:
                                        sub_se.append(input_data[k][idx+i])
                                    if len(set(sub_se))==1 and '-' in sub_se:
                                        continue
                                    else:
                                        post_cnt+=1
                                        idx_list.append(idx+i+1)
                                        for j in range(len(self.compare_keys)):
                                            idx_value[j+1].append(input_data[self.compare_keys[j]][idx+i])
                                        if post_cnt==200:
                                            break

                                idx_value_concat = [[idx_value[0][0], idx_value[0][0]]]

                                for value in idx_value[1:]:
                                    idx_value_concat.append([value[0],"".join(value[1:])])
                                #print (f"idx_value_concat is {idx_value_concat}")

                                yes_pass_concat  = yes_pass_concat + idx_value_concat
                                yes_pass   = yes_pass +  idx_value

                final_results_yes_pass[sheet_name+"_concat"] = yes_pass_concat
                final_results_yes_pass[sheet_name]=yes_pass
                final_results_no_pass[sheet_name]=no_pass

            self.write_excel_xlsx(path="result_yes_pass.xlsx", values=final_results_yes_pass)
            self.write_excel_xlsx(path="result_no_pass.xlsx", values=final_results_no_pass)
if __name__ == "__main__":
    print ("Start Init...")
    model = MatchClassifier()
    print ("start prcessing")
    model.process()
