# Supplementary material for: A novel algorithm- specific loci screening accelerates the establishment of molecular quantification of Glycyrrhiza glabra, G. uralensis, and G. inflata
Source: Chin Med. 2025 Nov 24;20:200. doi: 10.1186/s13020-025-01263-2 (PMC12642167; doi:10.1186/s13020-025-01263-2)
Supplement: Supplementary file 1 — Additional file 1. [file 13020_2025_1263_MOESM1_ESM.zip › Supplementary code files/Algorithm 4.py]

# -*- coding: utf-8 -*-
import re
import sys
import codecs
sys.stdout = codecs.getwriter("utf-8")(sys.stdout.detach())
import numpy as np
import os
import pandas as pd
import xlrd
import openpyxl
import csv


class MatchClassifier:
    def __init__(self):
        self.result = "./"
        self.file = self.result+"/g67_align.fasta"
        self.gb = self.result+"/gb"
        self.len_max = 137214
        self.lbs = ["KF201590",
        "KU891817",
        "KU862307",
        "MH321931",
        "MN064852",
        "MN562092",
        "MN562093",
        "MT120750",
        "MT120751",
        "MT120752",
        "MT120753",
        "MT120754",
        "MT120755",
        "MT120756",
        "MT120757",
        "MT120758",
        "MT120759",
        "MT120760",
        "MT120761",
        "MT120762",
        "MT120763",
        "MT120764",
        "MT120765",
        "MT120766",
        "MT120767",
        "MT120768",
        "MT120769",
        "MT120770",
        "MT120771",
        "MT120772",
        "MT120773",
        "MT120774",
        "MT120775",
        "MT120776",
        "MT120777",
        "MT120778",
        "MT120779",
        "MT120780",
        "MT120781",
        "MT120782",
        "MT120783",
        "MT120784",
        "MT120785",
        "MT120786",
        "MT120787",
        "MT120788",
        "MT120789",
        "MT120790",
        "MT120791",
        "MT120792",
        "MT120793",
        "MT120794",
        "MT120803",
        "MT120804",
        "MT120805",
        "MZ052084",
        "MZ066516",
        "MZ329066",
        "MZ329067",
        "MZ329068",
        "MZ329069",
        "MZ329070",
        "MZ329071",
        "MZ329072",
        "OK509081",
        "OK509082",
        "OQ204112"]
        self.lb_to_idx = {lb: index for index, lb in enumerate(self.lbs)}
        self.idx_to_lb = {index: lb for index, lb in enumerate(self.lbs)}

    def write_file(self,file_label,out_dir):
        f_write = open(out_dir, 'wb+')
        for n in range(len(file_label)):
            na = file_label[n].encode('utf-8')
            f_write.write(na)
        f_write.close()
        print ("Write", out_dir, "successfully!")
    
    def read_xlsx(self,file_path):
        result = {}
        datas = xlrd.open_workbook(file_path)
        for lb in self.lbs:
            table = datas.sheet_by_index(self.lb_to_idx[lb]+1)
            nrows = table.nrows
            ncols = table.ncols
            sheet_list = []
            for row in range(nrows):
                nas = []
                for col in range(ncols):
                    name =table.cell(row, col).value
                    #print ("name:",name)
                    nas.append(name)
                #print (nas)
                sheet_list.append(nas)
            result[lb]=sheet_list 
        return result

    def write_excel_xlsx(self, path, values):
        sheet = openpyxl.Workbook()
        #sheet = sheet.active
        sheet.save(path)
        
        wb = openpyxl.load_workbook(path)
        for sheet_name,value in values.items():
            print ("sheet_name:",sheet_name)
            wb.create_sheet(sheet_name)
            ws = wb[sheet_name]
            for ss in value:
                ws.append(ss)

            """
            sheet_new.title = sheet_name
            for i in range(0, len(value)):
                for j in range(0, len(value[i])):
                    sheet_new.cell(row=i+1, column=j+1, value=str(value[i][j]))
            """
        wb.save(path)
        print("xlsx格式表格写入数据成功！")

    def read_file(self,file_path):
        names = []

        with open(file_path,'r',encoding='utf-8') as f:
            strs = f.readlines()
            for i in range(len(strs)-1):
                nas =  strs[i]
                label = strs[i+1]
                na =nas.strip()
                if 'gene' in na and '..' in na:
                    index_list = re.findall(r"(\d+)..(\d+)", na, re.S) 
                    label  = label.split('"')[1]
                    names.append([index_list, label])
        return names
    
    def read_csv(self, csv_path):
        result = {}
        with open(csv_path,'rb') as f_read:
            reader = csv.reader(codecs.iterdecode(f_read, 'utf-8'))
            for rea in reader:
                if '>' in rea[0]:
                    na = rea[0]
                    result[na] = ''      
                    continue
                result[na] +=rea[0]
        f_read.close
        return result


    
    def state_1_process(self, results, keys, keys_dict):
        final_value =  {} 
        for key in self.lbs:
            #读取gb文件，并把rps和index做映射
            index_dict = {}
            index_list = self.read_file(file_path=f"{self.gb}/{key}.gb")
            for index in index_list: #index = [[('105889', '106009')], 'rrn5']
                for idx in  index[0]: #idx = [('105889', '106009')]
                    for i in range(int(idx[0]), int(idx[1])+1, 1):
                        index_dict[i] = index[1]
            
            
            sub_final_value = []
            cnt = 0
            for i in range(self.len_max):
                meta =  []
                info = results[keys_dict[key]][i]
                meta.append(i+1)
                if info =='-':
                    cnt +=1
                    meta.append('N/A')
                    meta.append('N/A')
                else:
                    meta.append(i+1-cnt)
                    if i+1-cnt in  index_dict.keys():
                        meta.append(index_dict[i+1-cnt])
                    else:
                        meta.append('N/A')
                meta.append(info)
                sub_final_value.append(meta)
            
            final_value[key] = sub_final_value
            
        self.write_excel_xlsx(path = self.result+"/all_result_stage_1.xlsx",values=final_value)


    def state_2_process(self):
        #sheet2 = pd.read_excel(io=self.result+"/all_result_stage_1.xlsx",sheet_name='MT537168') 
        #print (sheet2)
        
        all_index_dict = dict()
        for key in self.lbs:
            #读取gb文件，并把rps和index做映射
            index_dict = dict()
            index_list = self.read_file(file_path=f"{self.gb}/{key}.gb")
            for index in index_list: #index = [[('105889', '106009')], 'rrn5']
                for idx in  index[0]: #idx = [('105889', '106009')]
                    for i in range(int(idx[0]), int(idx[1])+1, 1):
                        index_dict[i] = index[1]
            all_index_dict[key] = index_dict
        
        for i in range(self.len_max):
            info =  []
            meta = []
            need = []
            no_need = []
            for key in self.lbs:
                info.append(results[keys_dict[key]][i])
            if '-' in info or len(set(info))==1:
                if '-' in info:
                    pass


    def state_2_process_tst(self):
        final_value = dict()
        stage_1_result = self.read_xlsx(file_path=self.result+"/all_result_stage_1.xlsx")
        need = []
        no_need = []
         
        for i in range(self.len_max):
            info = []
            meta = []
            for key in self.lbs:
                info.append(stage_1_result[key][i][3]) #[125634.0, 121788.0, 'ycf1', 'c']
            if '-' in info or len(set(info))==1:
                if '-' in info:
                    meta.append(i+1)
                    for j in range(3):
                        for key in self.lbs:
                            meta.append(str(stage_1_result[key][i][j+1]))
                    no_need.append(meta)
            else: 
                meta.append(i+1)
                for j in range(3):
                    for key in self.lbs:
                        meta.append(str(stage_1_result[key][i][j+1]))
                need.append(meta)
        title = self.lbs*3
        title.insert(0, "index")
        need.insert(0, title)
        no_need.insert(0, title)
        final_value["no_need"] = no_need
        final_value["need"] = need
        self.write_excel_xlsx(path = self.result+"/all_result_stage_2.xlsx",values=final_value)


    def process(self):
         
        results = self.read_csv(self.file) 
        len_max = self.len_max
        keys = list(results.keys())
        
        #长文件名与简化名映射
        keys_dict = {} 
        for i in range(len(self.lbs)):
            for j in range(len(keys)):
                if self.lbs[i] in keys[j]:
                    keys_dict[self.lbs[i]] = keys[j]
        
        self.state_1_process(results, keys, keys_dict)
        
        print ("start") 
        #self.state_2_process(results, keys, keys_dict)
        self.state_2_process_tst()
        """
        final_value =  {} 
        for key in self.lbs:
            #读取gb文件，并把rps和index做映射
            index_dict = {}
            index_list = self.read_file(file_path=f"{self.gb}/{key}.gb")
            for index in index_list: #index = [[('105889', '106009')], 'rrn5']
                for idx in  index[0]: #idx = [('105889', '106009')]
                    for i in range(int(idx[0]), int(idx[1])+1, 1):
                        index_dict[i] = index[1]
            
            
            sub_final_value = []
            cnt = 0
            for i in range(len_max):
                meta =  []
                info = results[keys_dict[key]][i]
                meta.append(i+1)
                if info =='-':
                    cnt +=1
                    meta.append('N/A')
                    meta.append('N/A')
                else:
                    meta.append(i+1-cnt)
                    if i+1-cnt in  index_dict.keys():
                        meta.append(index_dict[i+1-cnt])
                    else:
                        meta.append('N/A')
                meta.append(info)
                sub_final_value.append(meta)
            
            final_value[key] = sub_final_value
            
        self.write_excel_xlsx(path = self.result+"/all_result_stage_1.xlsx",values=final_value)
        """
if __name__ == "__main__":
    print ("Start Init...")
    model = MatchClassifier()
    print ("start prcessing")
    model.process()
