# Supplementary material for: A novel algorithm- specific loci screening accelerates the establishment of molecular quantification of Glycyrrhiza glabra, G. uralensis, and G. inflata
Source: Chin Med. 2025 Nov 24;20:200. doi: 10.1186/s13020-025-01263-2 (PMC12642167; doi:10.1186/s13020-025-01263-2)
Supplement: Supplementary file 3 — Additional file 3. [file 13020_2025_1263_MOESM3_ESM.xlsx]

## Sheet: Table S1
Quantification of original species of medicinal licorice using Herb-Q assay
	Supplementary Table 1 The detailed information of collected samples of three medicinal licorices recodred in pharmacopeia
	Sample No.	Latin Name of Original Species	English name of Medicinal materials	Sample type	Collection Site
1	GU-01	Glycyrrhiza uralensis	Glycyrrhizae Radix Et Rhizoma	Original Plant	eerduosi, Neimeng
2	GU-02	Glycyrrhiza uralensis	Glycyrrhizae Radix Et Rhizoma	Original Plant	eerduosi, Neimeng
3	GU-03	Glycyrrhiza uralensis	Glycyrrhizae Radix Et Rhizoma	Original Plant	eerduosi, Neimeng
4	GU-04	Glycyrrhiza uralensis	Glycyrrhizae Radix Et Rhizoma	Original Plant	Wulumuqi, Xinjiang
5	GU-05	Glycyrrhiza uralensis	Glycyrrhizae Radix Et Rhizoma	Original Plant	Wulumuqi, Xinjiang
6	GU-06	Glycyrrhiza uralensis	Glycyrrhizae Radix Et Rhizoma	Original Plant	Wulumuqi, Xinjiang
7	GU-07	Glycyrrhiza uralensis	Glycyrrhizae Radix Et Rhizoma	Original Plant	Hongsibao, Ningxia
8	GU-08	Glycyrrhiza uralensis	Glycyrrhizae Radix Et Rhizoma	Original Plant	Hongsibao, Ningxia
9	GU-09	Glycyrrhiza uralensis	Glycyrrhizae Radix Et Rhizoma	Original Plant	Hongsibao, Ningxia
10	GU-10	Glycyrrhiza uralensis	Glycyrrhizae Radix Et Rhizoma	Original Plant	Yulin, Shaanxi
11	GU-11	Glycyrrhiza uralensis	Glycyrrhizae Radix Et Rhizoma	Original Plant	Yulin, Shaanxi
12	GU-12	Glycyrrhiza uralensis	Glycyrrhizae Radix Et Rhizoma	Original Plant	Yulin, Shaanxi
13	GU-13	Glycyrrhiza uralensis	Glycyrrhizae Radix Et Rhizoma	Original Plant	Minqin, Gansu
14	GU-14	Glycyrrhiza uralensis	Glycyrrhizae Radix Et Rhizoma	Original Plant	Minqin, Gansu
15	GU-15	Glycyrrhiza uralensis	Glycyrrhizae Radix Et Rhizoma	Original Plant	Minqin, Gansu
16	GI-01	Glycyrrhiza inflata	Glycyrrhizae Radix Et Rhizoma	Original Plant	Minqin, Gansu
17	GI-02	Glycyrrhiza inflata	Glycyrrhizae Radix Et Rhizoma	Original Plant	Minqin, Gansu
18	GI-03	Glycyrrhiza inflata	Glycyrrhizae Radix Et Rhizoma	Original Plant	Minqin, Gansu
19	GI-04	Glycyrrhiza inflata	Glycyrrhizae Radix Et Rhizoma	Original Plant	kashi, Xinjiang
20	GI-05	Glycyrrhiza inflata	Glycyrrhizae Radix Et Rhizoma	Original Plant	kashi, Xinjiang
21	GI-06	Glycyrrhiza inflata	Glycyrrhizae Radix Et Rhizoma	Original Plant	kashi, Xinjiang
22	GI-07	Glycyrrhiza inflata	Glycyrrhizae Radix Et Rhizoma	Original Plant	Wulumuqi, Xinjiang
23	GI-08	Glycyrrhiza inflata	Glycyrrhizae Radix Et Rhizoma	Original Plant	Wulumuqi, Xinjiang
24	GI-09	Glycyrrhiza inflata	Glycyrrhizae Radix Et Rhizoma	Original Plant	Wulumuqi, Xinjiang
25	GI-10	Glycyrrhiza inflata	Glycyrrhizae Radix Et Rhizoma	Original Plant	eerduosi, Neimeng
26	GI-11	Glycyrrhiza inflata	Glycyrrhizae Radix Et Rhizoma	Original Plant	eerduosi, Neimeng
27	GI-12	Glycyrrhiza inflata	Glycyrrhizae Radix Et Rhizoma	Original Plant	eerduosi, Neimeng
28	GI-13	Glycyrrhiza inflata	Glycyrrhizae Radix Et Rhizoma	Original Plant	Dengkou, Neimeng
29	GI-14	Glycyrrhiza inflata	Glycyrrhizae Radix Et Rhizoma	Original Plant	Dengkou, Neimeng
30	GI-15	Glycyrrhiza inflata	Glycyrrhizae Radix Et Rhizoma	Original Plant	Dengkou, Neimeng
31	GG-01	Glycyrrhiza glabra	Glycyrrhizae Radix Et Rhizoma	Original Plant	Yulin, Shaanxi
32	GG-02	Glycyrrhiza glabra	Glycyrrhizae Radix Et Rhizoma	Original Plant	Yulin, Shaanxi
33	GG-03	Glycyrrhiza glabra	Glycyrrhizae Radix Et Rhizoma	Original Plant	Yulin, Shaanxi
34	GG-04	Glycyrrhiza glabra	Glycyrrhizae Radix Et Rhizoma	Original Plant	Minqin, Gansu
35	GG-05	Glycyrrhiza glabra	Glycyrrhizae Radix Et Rhizoma	Original Plant	Minqin, Gansu
36	GG-06	Glycyrrhiza glabra	Glycyrrhizae Radix Et Rhizoma	Original Plant	Minqin, Gansu
37	GG-07	Glycyrrhiza glabra	Glycyrrhizae Radix Et Rhizoma	Original Plant	Hongsibao, Ningxia
38	GG-08	Glycyrrhiza glabra	Glycyrrhizae Radix Et Rhizoma	Original Plant	Hongsibao, Ningxia
39	GG-09	Glycyrrhiza glabra	Glycyrrhizae Radix Et Rhizoma	Original Plant	Hongsibao, Ningxia
40	GG-10	Glycyrrhiza glabra	Glycyrrhizae Radix Et Rhizoma	Original Plant	eerduosi, Neimeng
41	GG-11	Glycyrrhiza glabra	Glycyrrhizae Radix Et Rhizoma	Original Plant	eerduosi, Neimeng
42	GG-12	Glycyrrhiza glabra	Glycyrrhizae Radix Et Rhizoma	Original Plant	eerduosi, Neimeng
43	GG-13	Glycyrrhiza glabra	Glycyrrhizae Radix Et Rhizoma	Original Plant	Zhengzhou, Henan
44	GG-14	Glycyrrhiza glabra	Glycyrrhizae Radix Et Rhizoma	Original Plant	Zhengzhou, Henan
45	GG-15	Glycyrrhiza glabra	Glycyrrhizae Radix Et Rhizoma	Original Plant	Zhengzhou, Henan

## Sheet: Table S2
Quantification of original species of medicinal licorice using Herb-Q assay
Supplementary Table 2 PCR and sequencing primers for pyrosequencing
Species	Group NO.	The use of primers	Primers name	Direction	Primer sequences (5′-3′)	Locus name
G. glabra	1	PCR	GGF1	Forward	AGTCCGTAGCGTCTACCAATTT	GG1
		PCR	GGR1	Reverse	biotin-TCGACCAAATCTGGGTATCTGA
		Sequencing	GGS1	Forward	TTTATATTATGCCAGAACTG
	2	PCR	GGF1	Forward	ATGGTGCTCGTTTTTCCAATTA	GG2
		PCR	GGR1	Reverse	biotin-CGCCAAATCTGAAAAAAACC
		Sequencing	GGS1	Forward	AAACGATCCTACTCACATT
	3	PCR	GGF1	Forward	GCGGAAGTCTATCTATCGCATA	GG3
		PCR	GGR1	Reverse	biotin-TACCTCCCTTCGAATGAGGAATC
		Sequencing	GGS1	Forward	GGCATAACCGTCGAG
	4	PCR	GGF1	Forward	TCGCAGGGATCAAGATCAAATTA	GG4
		PCR	GGR1	Reverse	biotin-TGCCAATAAATCTGAAGTATCGTG
		Sequencing	GGS1	Forward	TACAAAAGAAAGTAGGATTA
	5	PCR	GGF1	Forward	ATCTTCTGTGGCTCAAGTGGTAA	GG5
		PCR	GGR1	Reverse	biotin-TGGCGTTCACGATACATAAAATA
		Sequencing	GGS1	Forward	GCTGAAACAGCAAATT
G.uralensis	1	PCR	GUF1	Forward	TGGGTGTCCGATCCTTATGG	GU1
		PCR	GUR1	Reverse	biotin-TCCCTGCTGCAATATGATGAG
		Sequencing	GUS1	Forward	GGACTAACTGGAAGGGTA
G. inflata	1	PCR	GIF1	Forward	ATCTACTAATAGTGGACAAATTG	GI1
		PCR	GIR1	Reverse	biotin-CTTTCTCTGCATCATTTACTA
		Sequencing	GIS1	Forward	TAACGACCAATGGTTA
	2	PCR	GIF1	Forward	CCGGTTGGTTTCATTATCACA	GI2
		PCR	GIR1	Reverse	biotin-TGAGGAAGTGGGATCTCTTTAGGA
		Sequencing	GIS1	Forward	AATCTATGTTGAATCACCAT
	3	PCR	GIF1	Forward	AGGGGAAATGCATTGGAGTA	GI3
		PCR	GIR1	Reverse	biotin-CCGGTAGAAAGAGAATGAATGTTA
		Sequencing	GIS1	Forward	TTATCAGGAAAGTCATGC
	4	PCR	GIF1	Forward	TCTCTTGGCCTAAAAAAAGCAGTC	GI4
		PCR	GIR1	Reverse	biotin- TTGACTTTGAAAATAGGAAGATGG
		Sequencing	GIS1	Forward	TAAAACGTGATAAGAATTCT
	5	PCR	GIF1	Forward	GCGCCTCTCGATCTGTCATTATA	GI5
		PCR	GIR1	Reverse	biotin-CAGAAAACATAGGGAAAGCAACAA
		Sequencing	GIS1	Forward	TTCGTAGACCAGGTGTA
	6	PCR	GIF1	Forward	TGGGAAGTTCAATGGCAAAAAG	GI6
		PCR	GIR1	Reverse	biotin-TTCCATTCTGGCTCCCTTTCTCTA
		Sequencing	GIS1	Forward	GCTTTGGAAGGAATT

## Sheet: Table S3
Quantification of original species of medicinal licorice using Herb-Q assay
Supplementary Table 3 Collection of chloroplast genome sequences of genus Glycyrrhiza
NO.	Species	Name in NCBI	Name in Flora of China	Retrieved genbank ID	Sequence number in NCBI	The unified name
1	Glycyrrhiza acanthocarpa	G. acanthocarpa	/	MT120750.1	1	Glycyrrhiza_acanthocarpa_MT120750
2	Glycyrrhiza aspera	G. aspera	/	MN562093.1	6	Glycyrrhiza_aspera_MN562093
3		G. aspera	/	MT120751.1		Glycyrrhiza_aspera_MT120751
4		G. aspera	/	MT120752.1		Glycyrrhiza_aspera_MT120752
5		G. aspera	/	MT120753.1		Glycyrrhiza_aspera_MT120753
6		G. aspera	/	MT120754.1		Glycyrrhiza_aspera_MT120754
7		G. laxissima	G. aspera	MT120777.1		Glycyrrhiza_aspera_MT120777
9	Glycyrrhiza astragalina	G.astragalina	/	MT120755.1	4	Glycyrrhiza_astragalina_MT120755
10		G.astragalina	/	MT120756.1		Glycyrrhiza_astragalina_MT120756
11		G.astragalina	/	MT120757.1		Glycyrrhiza_astragalina_MT120757
12		G.astragalina	/	MT120758.1		Glycyrrhiza_astragalina_MT120758
13	Glycyrrhiza asymmetrica	G.asymmetrica	/	MT120759.1	1	Glycyrrhiza_asymmetrica_MT120759
14	Glycyrrhiza echinata	G.echinata	/	MT120760.1	3	Glycyrrhiza_echinata_MT120760
15		G.echinata	/	MT120761.1		Glycyrrhiza_echinata_MT120761
16		G.echinata	/	MZ329066.1		Glycyrrhiza_echinata_MZ329066
17	Glycyrrhiza foetida	G. foetida	/	MT120762.1	4	Glycyrrhiza_foetida_MT120762
18		G. foetida	/	MT120763.1		Glycyrrhiza_foetida_MT120763
19		G. foetida	/	MT120764.1		Glycyrrhiza_foetida_MT120764
20		G. foetida	/	MT120765.1		Glycyrrhiza_foetida_MT120765
21	Glycyrrhiza glabra	G. glabra	/	KF201590.1	13	Glycyrrhiza_glabra_KF201590
22		G. glabra	/	KU891817.1		Glycyrrhiza_glabra_KU891817
23		G. glabra	/	MG736059.1		Glycyrrhiza_glabra_MG736059
24		G. glabra	/	MT120766.1		Glycyrrhiza_glabra_MT120766
25		G. glabra	/	MT120767.1		Glycyrrhiza_glabra_MT120767
26		G. glabra	/	MT120768.1		Glycyrrhiza_glabra_MT120768
27		G. glabra	/	MT120769.1		Glycyrrhiza_glabra_MT120769
28		G. glabra	/	MT120770.1		Glycyrrhiza_glabra_MT120770
29		G. glabra	/	MT120771.1		Glycyrrhiza_glabra_MT120771
30		G. glabra	/	MZ329067.1		Glycyrrhiza_glabra_MZ329067
31		G. glabra	/	KU862307.1		Glycyrrhiza_glabra_KU862307
32		G. glandulifera	G. glabra	MT120772.1		Glycyrrhiza_glabra_MT120772
33		G. glandulifera	G. glabra	MT120773.1		Glycyrrhiza_glabra_MT120773
34	Glycyrrhiza gontscharovii	G. gontscharovii	/	MZ329069.1	1	Glycyrrhiza_gontscharovii_MZ329069
35	Glycyrrhiza iconica	G. iconica	/	MT120774.1	1	Glycyrrhiza_iconica_MT120774
36	Glycyrrhiza inflata	G. inflata	/	MH321931.1	6	Glycyrrhiza _inflata_MH321931
37		G. inflata	/	MN064852.1		Glycyrrhiza _inflata_MN064852
38		G. inflata	/	MN562092.1		Glycyrrhiza _inflata_MN562092
39		G. inflata	/	MT120775.1		Glycyrrhiza _inflata_MT120775
40		G. inflata	/	MT120776.1		Glycyrrhiza _inflata_MT120776
41		G. inflata	/	OK509082.1		Glycyrrhiza _inflata_OK509082
42	Glycyrrhiza lepidota	G. lepidota	/	KY038482.1	5	Glycyrrhiza_lepidota_KY038482
43		G. lepidota	/	MT120778.1		Glycyrrhiza_lepidota_MT120778
44		G. lepidota	/	MT120779.1		Glycyrrhiza_lepidota_MT120779
45		G. lepidota	/	MT120780.1		Glycyrrhiza_lepidota_MT120780
46		G. lepidota	/	MT120781.1		Glycyrrhiza_lepidota_MT120781
47	Glycyrrhiza macedonica	G. macedonica	/	MT120782.1	1	Glycyrrhiza_macedonica_MT120782
48	Glycyrrhiza pallidiflora	G. pallidiflora	/	MN970217.1	5	Glycyrrhiza_pallidiflora_MN970217
49		G. pallidiflora	/	MT120783.1		Glycyrrhiza_pallidiflora_MT120783
50		G. pallidiflora	/	MT120784.1		Glycyrrhiza_pallidiflora_MT120784
51		G. pallidiflora	/	MT120785.1		Glycyrrhiza_pallidiflora_MT120785
52		G. pallidiflora	/	MZ052084.1		Glycyrrhiza_pallidiflora_MZ052084
53	Glycyrrhiza squamulosa	G. squamulosa	/	MT120786.1	4	Glycyrrhiza_squamulosa_MT120786
54		G. squamulosa	/	MT120787.1		Glycyrrhiza_squamulosa_MT120787
55		G. squamulosa	/	MT120788.1		Glycyrrhiza_squamulosa_MT120788
56		G. squamulosa	/	OQ204112.1		Glycyrrhiza_squamulosa_OQ204112
57	Glycyrrhiza triphylla	G. triphylla	/	MT120803.1	3	Glycyrrhiza_triphylla_MT120803
58		G. triphylla	/	MT120804.1		Glycyrrhiza_triphylla_MT120804
59		G. triphylla	/	MT120805.1		Glycyrrhiza_triphylla_MT120805
60	Glycyrrhiza uralensis	G. uralensis	/	KU862308.1	13	Glycyrrhiza_uralensis_KU862308
61		G. uralensis	/	MN199032.1		Glycyrrhiza_uralensis_MN199032
62		G. uralensis	/	MT120789.1		Glycyrrhiza_uralensis_MT120789
63		G. uralensis	/	MT120790.1		Glycyrrhiza_uralensis_MT120790
64		G. uralensis	/	MT120791.1		Glycyrrhiza_uralensis_MT120791
65		G. uralensis	/	MZ066516.1		Glycyrrhiza_uralensis_MZ066516
66		G. uralensis	/	MZ329070.1		Glycyrrhiza_uralensis_MZ329070
67		G. uralensis	/	MZ329071.1		Glycyrrhiza_uralensis_MZ329071
68		G. uralensis	/	MZ329072.1		Glycyrrhiza_uralensis_MZ329072
69		G. uralensis	/	OK509081.1		Glycyrrhiza_uralensis_OK509081
70		G. alaschanica	G. uralensis	MZ329065.1		Glycyrrhiza_uralensis_MZ329065
71		G. gobica	G. uralensis	MZ329068.1		Glycyrrhiza_uralensis_MZ329068
72		G. korshinskyi	G. uralensis	MZ329074.1		Glycyrrhiza_uralensis_MZ329074
73	Glycyrrhiza yunnanensis	G. yunnanensis	/	MT120792.1	4	Glycyrrhiza_yunnanensis_MT120792
74		G. yunnanensis	/	MT120793.1		Glycyrrhiza_yunnanensis_MT120793
75		G. yunnanensis	/	MT120794.1		Glycyrrhiza_yunnanensis_MT120794
76		G. yunnanensis	/	OQ581679.1		Glycyrrhiza_yunnanensis_OQ581679

## Sheet: Table S4
Quantification of original species of medicinal licorice using Herb-Q assay
Table S4 The total loci result of GI output from algorithm 2.
	idx	Glycyrrhiza_inflata_MH321931	Glycyrrhiza_inflata_MN064852	Glycyrrhiza_inflata_MN562092	Glycyrrhiza_inflata_MT120775	Glycyrrhiza_inflata_MT120776	Glycyrrhiza_inflata_OK509082	Glycyrrhiza_astragalina_MT120756	Glycyrrhiza_glabra_MT120766	Glycyrrhiza_lepidota_MT120780	Glycyrrhiza_triphylla_MT120804	Glycyrrhiza_uralensis_MZ066516	Glycyrrhiza_lepidota_MT120778	Glycyrrhiza_foetida_MT120762	Glycyrrhiza_glabra_MT120770	Glycyrrhiza_pallidiflora_MT120783	Glycyrrhiza_glabra_MT120773	Glycyrrhiza_uralensis_MT120791	Glycyrrhiza_yunnanensis_MT120794	Glycyrrhiza_echinata_MT120761	Glycyrrhiza_glabra_KU862307	Glycyrrhiza_astragalina_MT120757	Glycyrrhiza_aspera_MT120751	Glycyrrhiza_triphylla_MT120803	Glycyrrhiza_uralensis_MZ329070	Glycyrrhiza_aspera_MT120753	Glycyrrhiza_echinata_MT120760	Glycyrrhiza_yunnanensis_MT120793	Glycyrrhiza_astragalina_MT120758	Glycyrrhiza_astragalina_MT120755	Glycyrrhiza_gontscharovii_MZ329069	Glycyrrhiza_pallidiflora_MZ052084	Glycyrrhiza_glabra_KF201590	Glycyrrhiza_squamulosa_MT120787	Glycyrrhiza_aspera_MN562093	Glycyrrhiza_glabra_MT120768	Glycyrrhiza_aspera_MT120752	Glycyrrhiza_foetida_MT120765	Glycyrrhiza_macedonica_MT120782	Glycyrrhiza_iconica_MT120774	Glycyrrhiza_squamulosa_MT120788	Glycyrrhiza_aspera_MT120777	Glycyrrhiza_pallidiflora_MT120785	Glycyrrhiza_echinata_MZ329066	Glycyrrhiza_glabra_MT120769	Glycyrrhiza_foetida_MT120764	Glycyrrhiza_lepidota_MT120779	Glycyrrhiza_lepidota_MT120781	Glycyrrhiza_asymmetrica_MT120759
1	116	t	t	t	t	t	t	c	c	c	c	c	c	c	c	c	c	c	c	c	c	c	c	c	c	c	c	c	c	c	c	c	c	c	c	c	c	c	c	c	c	c	c	c	c	c	c	c	c
2	3259	-	-	-	-	-	-	a	a	a	a	a	a	a	a	a	a	a	a	a	a	a	a	a	a	a	a	a	a	a	a	a	a	a	a	a	a	a	a	a	a	a	a	a	a	a	a	a	a
3	3260	-	-	-	-	-	-	a	a	a	a	a	a	a	a	a	a	a	a	a	a	a	a	a	a	a	a	a	a	a	a	a	a	a	a	a	a	a	a	a	a	a	a	a	a	a	a	a	a
4	3261	-	-	-	-	-	-	t	t	t	t	t	t	t	t	t	t	t	t	t	t	t	t	t	t	t	t	t	t	t	t	t	t	t	t	t	t	t	t	t	t	t	t	t	t	t	t	t	t
5	3262	-	-	-	-	-	-	a	a	a	a	a	a	a	a	a	a	a	a	a	a	a	a	a	a	a	a	a	a	a	a	a	a	a	a	a	a	a	a	a	a	a	a	a	a	a	a	a	a
6	3263	-	-	-	-	-	-	a	a	a	a	a	a	a	a	a	a	a	a	a	a	a	a	a	a	a	a	a	a	a	a	a	a	a	a	a	a	a	a	a	a	a	a	a	a	a	a	a	a
7	3264	-	-	-	-	-	-	g	g	g	g	g	g	g	g	g	g	g	g	g	g	g	g	g	g	g	g	g	g	g	g	g	g	g	g	g	g	g	g	g	g	g	g	g	g	g	g	g	g
8	10089	c	c	c	c	c	c	g	g	g	a	g	g	g	g	g	g	g	g	g	g	g	g	a	g	g	g	g	g	g	g	g	g	g	g	g	g	g	g	g	g	g	g	g	g	g	g	g	g
9	13065	a	a	a	a	a	a	g	g	g	g	g	g	g	g	g	g	g	g	g	g	g	g	g	g	g	g	g	g	g	g	g	g	g	g	g	g	g	g	g	g	g	g	g	g	g	g	g	g
10	16063	a	a	a	a	a	a	c	c	c	c	c	c	c	c	c	c	c	c	c	c	c	c	c	c	c	c	c	c	c	c	c	c	c	c	c	c	c	c	c	c	c	c	c	c	c	c	c	-
11	16862	t	t	t	t	t	t	a	-	-	a	a	-	a	a	a	a	a	a	a	a	a	a	a	a	a	a	a	a	a	a	a	a	a	a	a	a	a	a	a	a	a	a	a	a	a	-	-	a
12	16952	a	a	a	a	a	a	-	-	-	-	-	-	-	-	-	-	-	-	-	-	-	-	-	-	-	-	-	-	-	-	-	-	-	-	-	-	-	-	-	-	-	-	-	-	-	-	-	-
13	16953	t	t	t	t	t	t	-	-	-	-	-	-	-	-	-	-	-	-	-	-	-	-	-	-	-	-	-	-	-	-	-	-	-	-	-	-	-	-	-	-	-	-	-	-	-	-	-	-
14	16954	a	a	a	a	a	a	-	-	-	-	-	-	-	-	-	-	-	-	-	-	-	-	-	-	-	-	-	-	-	-	-	-	-	-	-	-	-	-	-	-	-	-	-	-	-	-	-	-
15	16955	t	t	t	t	t	t	-	-	-	-	-	-	-	-	-	-	-	-	-	-	-	-	-	-	-	-	-	-	-	-	-	-	-	-	-	-	-	-	-	-	-	-	-	-	-	-	-	-
16	16956	c	c	c	c	c	c	-	-	-	-	-	-	-	-	-	-	-	-	-	-	-	-	-	-	-	-	-	-	-	-	-	-	-	-	-	-	-	-	-	-	-	-	-	-	-	-	-	-
17	16957	a	a	a	a	a	a	-	-	-	-	-	-	-	-	-	-	-	-	-	-	-	-	-	-	-	-	-	-	-	-	-	-	-	-	-	-	-	-	-	-	-	-	-	-	-	-	-	-
18	16958	a	a	a	a	a	a	-	-	-	-	-	-	-	-	-	-	-	-	-	-	-	-	-	-	-	-	-	-	-	-	-	-	-	-	-	-	-	-	-	-	-	-	-	-	-	-	-	-
19	16959	a	a	a	a	a	a	-	-	-	-	-	-	-	-	-	-	-	-	-	-	-	-	-	-	-	-	-	-	-	-	-	-	-	-	-	-	-	-	-	-	-	-	-	-	-	-	-	-
20	16960	a	a	a	a	a	a	-	-	-	-	-	-	-	-	-	-	-	-	-	-	-	-	-	-	-	-	-	-	-	-	-	-	-	-	-	-	-	-	-	-	-	-	-	-	-	-	-	-
21	16961	t	t	t	t	t	t	-	-	-	-	-	-	-	-	-	-	-	-	-	-	-	-	-	-	-	-	-	-	-	-	-	-	-	-	-	-	-	-	-	-	-	-	-	-	-	-	-	-
22	16962	a	a	a	a	a	a	-	-	-	-	-	-	-	-	-	-	-	-	-	-	-	-	-	-	-	-	-	-	-	-	-	-	-	-	-	-	-	-	-	-	-	-	-	-	-	-	-	-
23	16963	g	g	g	g	g	g	-	-	-	-	-	-	-	-	-	-	-	-	-	-	-	-	-	-	-	-	-	-	-	-	-	-	-	-	-	-	-	-	-	-	-	-	-	-	-	-	-	-
24	16964	a	a	a	a	a	a	-	-	-	-	-	-	-	-	-	-	-	-	-	-	-	-	-	-	-	-	-	-	-	-	-	-	-	-	-	-	-	-	-	-	-	-	-	-	-	-	-	-
25	16965	t	t	t	t	t	t	-	-	-	-	-	-	-	-	-	-	-	-	-	-	-	-	-	-	-	-	-	-	-	-	-	-	-	-	-	-	-	-	-	-	-	-	-	-	-	-	-	-
26	16967	a	a	a	a	a	a	-	-	-	-	-	-	-	-	-	-	-	-	-	-	-	-	-	-	-	-	-	-	-	-	-	-	-	-	-	-	-	-	-	-	-	-	-	-	-	-	-	-
27	17113	t	t	t	t	t	t	c	c	c	c	c	c	c	c	c	c	c	c	c	c	c	c	c	c	c	c	c	c	c	c	c	c	c	c	c	c	c	c	c	c	c	c	c	c	c	c	c	-
28	21248	a	a	a	a	a	a	-	-	-	-	-	-	-	-	-	-	-	-	-	-	-	-	-	-	-	-	-	-	-	-	-	-	-	-	-	-	-	-	-	-	-	-	-	-	-	-	-	-
29	21249	a	a	a	a	a	a	-	-	-	-	-	-	-	-	-	-	-	-	-	-	-	-	-	-	-	-	-	-	-	-	-	-	-	-	-	-	-	-	-	-	-	-	-	-	-	-	-	-
30	21250	t	t	t	t	t	t	-	-	-	-	-	-	-	-	-	-	-	-	-	-	-	-	-	-	-	-	-	-	-	-	-	-	-	-	-	-	-	-	-	-	-	-	-	-	-	-	-	-
31	21251	c	c	c	c	c	c	-	-	-	-	-	-	-	-	-	-	-	-	-	-	-	-	-	-	-	-	-	-	-	-	-	-	-	-	-	-	-	-	-	-	-	-	-	-	-	-	-	-
32	21252	c	c	c	c	c	c	-	-	-	-	-	-	-	-	-	-	-	-	-	-	-	-	-	-	-	-	-	-	-	-	-	-	-	-	-	-	-	-	-	-	-	-	-	-	-	-	-	-
33	21253	a	a	a	a	a	a	-	-	-	-	-	-	-	-	-	-	-	-	-	-	-	-	-	-	-	-	-	-	-	-	-	-	-	-	-	-	-	-	-	-	-	-	-	-	-	-	-	-
34	23145	a	a	a	a	a	a	g	g	g	g	g	g	g	g	g	g	g	g	g	g	g	g	g	g	g	g	g	g	g	g	g	g	g	g	g	g	g	g	g	g	g	g	g	g	g	g	g	g
35	27101	t	t	t	t	t	t	c	c	c	c	c	c	c	c	c	c	c	c	c	c	c	c	c	c	c	c	c	c	c	c	c	c	c	c	c	c	c	c	c	c	c	c	c	c	c	c	c	c
36	31993	g	g	g	g	g	g	a	a	a	a	a	a	a	a	a	a	a	a	a	a	a	a	a	a	a	a	a	a	a	a	a	a	a	a	a	a	a	a	a	a	a	a	a	a	a	a	a	a
37	34404	a	a	a	a	a	a	-	-	-	-	-	-	-	-	-	-	-	-	-	-	-	-	-	-	-	-	-	-	-	-	-	-	-	-	-	-	-	-	-	-	-	-	-	-	-	-	-	-
38	34405	t	t	t	t	t	t	-	-	-	-	-	-	-	-	-	-	-	-	-	-	-	-	-	-	-	-	-	-	-	-	-	-	-	-	-	-	-	-	-	-	-	-	-	-	-	-	-	-
39	34417	t	t	t	t	t	t	a	a	a	a	a	a	a	a	a	a	a	a	a	a	a	a	a	a	a	a	a	a	a	a	a	a	a	a	a	a	a	a	a	a	a	a	a	a	a	a	a	a
40	34418	a	a	a	a	a	a	t	t	t	t	t	t	t	t	t	t	t	t	t	t	t	t	t	t	t	t	t	t	t	t	t	t	t	t	t	t	t	t	t	t	t	t	t	t	t	t	t	t
41	41248	t	t	t	t	t	t	c	c	c	c	c	c	c	c	c	c	c	c	c	c	c	c	c	c	c	c	c	c	c	c	c	c	c	c	c	c	c	c	c	c	c	c	c	c	c	c	c	c
42	42888	t	t	t	t	t	t	g	g	g	g	g	g	g	g	g	g	g	g	g	g	g	g	g	g	g	g	g	g	g	g	g	g	g	g	g	g	g	g	g	g	g	g	g	g	g	g	g	g
43	47385	a	a	a	a	a	a	g	g	g	g	g	g	g	g	g	g	g	g	g	g	g	g	g	g	g	g	g	g	g	g	g	g	g	g	g	g	g	g	g	g	g	g	g	g	g	g	g	g
44	51878	t	t	t	t	t	t	c	c	c	c	c	c	c	c	c	c	c	c	c	c	c	c	c	c	c	c	c	c	c	c	c	c	c	c	c	c	c	c	c	c	c	c	c	c	c	c	c	c
45	54087	a	a	a	a	a	a	t	t	t	t	t	t	t	t	t	t	t	t	t	t	t	t	t	t	t	t	t	t	t	t	t	t	t	t	t	t	t	t	t	t	t	t	t	t	t	t	t	t
46	54597	c	c	c	c	c	c	g	g	g	g	g	g	g	g	g	g	g	g	g	g	g	g	g	g	g	g	g	g	g	g	g	g	g	g	g	g	g	g	g	g	g	g	g	g	g	g	g	g
47	55910	c	c	c	c	c	c	t	t	t	t	t	t	t	t	t	t	t	t	t	t	t	t	t	t	t	t	t	t	t	t	t	t	t	t	t	t	t	t	t	t	t	t	t	t	t	t	t	t
48	56541	t	t	t	t	t	t	g	g	g	g	g	g	g	g	g	g	g	g	g	g	g	g	g	g	g	g	g	g	g	g	g	g	g	g	g	g	g	g	g	g	g	g	g	g	g	g	g	g
49	57721	-	-	-	-	-	-	a	a	a	a	a	a	a	a	a	a	a	a	a	a	a	a	a	a	a	a	a	a	a	a	a	a	a	a	a	a	a	a	a	a	a	a	a	a	a	a	a	a
50	57722	-	-	-	-	-	-	a	a	a	a	a	a	a	a	a	a	a	a	a	a	a	a	a	a	a	a	a	a	a	a	a	a	a	a	a	a	a	a	a	a	a	a	a	a	a	a	a	a
51	57723	-	-	-	-	-	-	c	c	c	c	c	c	c	c	c	c	c	c	c	c	c	c	c	c	c	c	c	c	c	c	c	c	c	c	c	c	c	c	c	c	c	c	c	c	c	c	c	c
52	57724	-	-	-	-	-	-	t	t	t	t	t	t	t	t	t	t	t	t	t	t	t	t	t	t	t	t	t	t	t	t	t	t	t	t	t	t	t	t	t	t	t	t	t	t	t	t	t	t
53	57725	-	-	-	-	-	-	a	a	a	a	a	a	a	a	a	a	a	a	a	a	a	a	a	a	a	a	a	a	a	a	a	a	a	a	a	a	a	a	a	a	a	a	a	a	a	a	a	a
54	57726	-	-	-	-	-	-	a	a	a	a	a	a	a	a	a	a	a	a	a	a	a	a	a	a	a	a	a	a	a	a	a	a	a	a	a	a	a	a	a	a	a	a	a	a	a	a	a	a
55	57785	a	a	a	a	a	a	t	t	t	t	t	t	t	t	t	t	t	t	t	t	t	t	t	t	t	t	t	t	t	t	t	t	t	t	t	t	t	t	t	t	t	t	t	t	t	t	t	t
56	59206	a	a	a	a	a	a	-	-	-	-	-	-	-	-	-	-	-	-	-	-	-	-	-	-	-	-	-	-	-	-	-	-	-	-	-	-	-	-	-	-	-	-	-	-	-	-	-	-
57	59207	t	t	t	t	t	t	-	-	-	-	-	-	-	-	-	-	-	-	-	-	-	-	-	-	-	-	-	-	-	-	-	-	-	-	-	-	-	-	-	-	-	-	-	-	-	-	-	-
58	59208	t	t	t	t	t	t	-	-	-	-	-	-	-	-	-	-	-	-	-	-	-	-	-	-	-	-	-	-	-	-	-	-	-	-	-	-	-	-	-	-	-	-	-	-	-	-	-	-
59	59209	a	a	a	a	a	a	-	-	-	-	-	-	-	-	-	-	-	-	-	-	-	-	-	-	-	-	-	-	-	-	-	-	-	-	-	-	-	-	-	-	-	-	-	-	-	-	-	-
60	59210	a	a	a	a	a	a	-	-	-	-	-	-	-	-	-	-	-	-	-	-	-	-	-	-	-	-	-	-	-	-	-	t	-	-	-	-	-	-	-	-	-	-	-	-	-	-	-	-
61	65402	g	g	g	g	g	g	t	t	t	t	t	t	t	t	t	t	t	t	t	t	t	t	t	t	t	t	t	t	t	t	t	t	t	t	t	t	t	t	t	t	t	t	t	t	t	t	t	t
62	68526	g	g	g	g	g	g	c	c	c	c	c	c	c	c	c	c	c	c	c	c	c	c	c	c	c	c	c	c	c	c	c	c	c	c	c	c	c	c	c	c	c	c	c	c	c	c	c	c
63	75703	t	t	t	t	t	t	c	c	c	c	c	c	c	c	c	c	c	c	c	c	c	c	c	c	c	c	c	c	c	c	c	c	c	c	c	c	c	c	c	c	c	c	c	c	c	c	c	c
64	77516	c	c	c	c	c	c	g	g	g	g	g	g	g	g	g	g	g	g	g	g	g	g	g	g	g	g	g	g	g	g	g	g	g	g	g	g	g	g	g	g	g	g	g	g	g	g	g	g
65	86446	a	a	a	a	a	a	g	g	g	g	g	g	g	g	g	g	g	g	g	g	g	g	g	g	g	g	g	g	g	g	g	g	g	g	g	g	g	g	g	g	g	g	g	g	g	g	g	g
66	93380	a	a	a	a	a	a	t	t	t	t	t	t	t	t	t	t	t	t	t	t	t	t	t	t	t	t	t	t	t	t	t	t	t	t	t	t	t	t	t	t	t	t	t	t	t	t	t	t
67	100848	a	a	a	a	a	a	g	g	g	g	g	g	g	g	g	g	g	g	g	g	g	g	g	g	g	g	g	g	g	g	g	g	g	g	g	g	g	g	g	g	g	g	g	g	g	g	g	g
68	122390	t	t	t	t	t	t	-	-	-	-	-	-	-	-	a	-	-	-	-	-	-	-	-	-	-	-	-	-	-	-	a	-	-	-	-	-	-	-	-	-	-	a	-	-	-	-	-	-
69	122393	a	a	a	a	a	a	-	-	-	-	-	-	-	-	-	-	-	-	-	-	-	-	-	-	-	-	-	-	-	-	-	-	-	-	-	-	-	-	-	-	-	-	-	-	-	-	-	-
70	122394	a	a	a	a	a	a	-	-	-	-	-	-	-	-	-	-	-	-	-	-	-	-	-	-	-	-	-	-	-	-	-	-	-	-	-	-	-	-	-	-	-	-	-	-	-	-	-	-
71	122395	t	t	t	t	t	t	-	-	-	-	-	-	-	-	-	-	-	-	-	-	-	-	-	-	-	-	-	-	-	-	-	-	-	-	-	-	-	-	-	-	-	-	-	-	-	-	-	-
72	122396	a	a	a	a	a	a	-	-	-	-	-	-	-	-	-	-	-	-	-	-	-	-	-	-	-	-	-	-	-	-	-	-	-	-	-	-	-	-	-	-	-	-	-	-	-	-	-	-
73	122397	t	t	t	t	t	t	-	-	-	-	-	-	-	-	-	-	-	-	-	-	-	-	-	-	-	-	-	-	-	-	-	-	-	-	-	-	-	-	-	-	-	-	-	-	-	-	-	-
74	124099	t	t	t	t	t	t	c	c	c	c	c	c	c	c	c	c	c	c	c	c	c	c	c	c	c	c	c	c	c	c	c	c	c	c	c	c	c	c	c	c	c	c	c	c	c	c	c	c
75	134367	t	t	t	t	t	t	-	-	-	-	-	-	-	-	-	-	-	-	-	-	-	-	-	-	-	-	-	-	-	-	-	-	-	-	-	-	-	-	-	-	-	-	-	-	-	-	-	-
76	134368	t	t	t	t	t	t	-	-	-	-	-	-	-	-	-	-	-	-	-	-	-	-	-	-	-	-	-	-	-	-	-	-	-	-	-	-	-	-	-	-	-	-	-	-	-	-	-	-
77	134369	a	a	a	a	a	a	-	-	-	-	-	-	-	-	-	-	-	-	-	-	-	-	-	-	-	-	-	-	-	-	-	-	-	-	-	-	-	-	-	-	-	-	-	-	-	-	-	-
78	134370	a	a	a	a	a	a	-	-	-	-	-	-	-	-	-	-	-	-	-	-	-	-	-	-	-	-	-	-	-	-	-	-	-	-	-	-	-	-	-	-	-	-	-	-	-	-	-	-
79	134371	t	t	t	t	t	t	-	-	-	-	-	-	-	-	-	-	-	-	-	-	-	-	-	-	-	-	-	-	-	-	-	-	-	-	-	-	-	-	-	-	-	-	-	-	-	-	-	-
80	134372	a	a	a	a	a	a	-	-	-	-	-	-	-	-	-	-	-	-	-	-	-	-	-	-	-	-	-	-	-	-	-	-	-	-	-	-	-	-	-	-	-	-	-	-	-	-	-	-
81	134373	a	a	a	a	a	a	-	-	-	-	-	-	-	-	-	-	-	-	-	-	-	-	-	-	-	-	-	-	-	-	-	-	-	-	-	-	-	-	-	-	-	-	-	-	-	-	-	-
82	134374	a	a	a	a	a	a	-	-	-	-	-	-	-	-	-	-	-	-	-	-	-	-	-	-	-	-	-	-	-	-	-	-	-	-	-	-	-	-	-	-	-	-	-	-	-	-	-	-
83	134375	t	t	t	t	t	t	-	-	-	-	-	-	-	-	-	-	-	-	-	-	-	-	-	-	-	-	-	-	-	-	-	-	-	-	-	-	-	-	-	-	-	-	-	-	-	-	-	-
84	134376	a	a	a	a	a	a	-	-	-	-	-	-	-	-	-	-	-	-	-	-	-	-	-	-	-	-	-	-	-	-	-	-	-	-	-	-	-	-	-	-	-	-	-	-	-	-	-	-
85	134377	a	a	a	a	a	a	-	-	-	-	-	-	-	-	-	-	-	-	-	-	-	-	-	-	-	-	-	-	-	-	-	-	-	-	-	-	-	-	-	-	-	-	-	-	-	-	-	-
86	134378	t	t	t	t	t	t	-	-	-	-	-	-	-	-	-	-	-	-	-	-	-	-	-	-	-	-	-	-	-	-	-	-	-	-	-	-	-	-	-	-	-	-	-	-	-	-	-	-
87	134379	a	a	a	a	a	a	-	-	-	-	-	-	-	-	-	-	-	-	-	-	-	-	-	-	-	-	-	-	-	-	-	-	-	-	-	-	-	-	-	-	-	-	-	-	-	-	-	-
88	134380	a	a	a	a	a	a	-	-	-	-	-	-	-	-	-	-	-	-	-	-	-	-	-	-	-	-	-	-	-	-	-	-	-	-	-	-	-	-	-	-	-	-	-	-	-	-	-	-
89	134381	a	a	a	a	a	a	-	-	-	-	-	-	-	-	-	-	-	-	-	-	-	-	-	-	-	-	-	-	-	-	-	-	-	-	-	-	-	-	-	-	-	-	-	-	-	-	-	-
90	134382	a	a	a	a	a	a	-	-	-	-	-	-	-	-	-	-	-	-	-	-	-	-	-	-	-	-	-	-	-	-	-	-	-	-	-	-	-	-	-	-	-	-	-	-	-	-	-	-
91	134383	t	t	t	t	t	t	-	-	-	-	-	-	-	-	-	-	-	-	-	-	-	-	-	-	-	-	-	-	-	-	-	-	-	-	-	-	-	-	-	-	-	-	-	-	-	-	-	-
92	134384	t	t	t	t	t	t	-	-	-	-	-	-	-	-	-	-	-	-	-	-	-	-	-	-	-	-	-	-	-	-	-	-	-	-	-	-	-	-	-	-	-	-	-	-	-	-	-	-
93	134385	t	t	t	t	t	t	-	-	-	-	-	-	-	-	-	-	-	-	-	-	-	-	-	-	-	-	-	-	-	-	-	-	-	-	-	-	-	-	-	-	-	-	-	-	-	-	-	-
94	134386	t	t	t	t	t	t	-	-	-	-	-	-	-	-	-	-	-	-	-	-	-	-	-	-	-	-	-	-	-	-	-	-	-	-	-	-	-	-	-	-	-	-	-	-	-	-	-	-
95	134387	t	t	t	t	t	t	-	-	-	-	-	-	-	-	-	-	-	-	-	-	-	-	-	-	-	-	-	-	-	-	-	-	-	-	-	-	-	-	-	-	-	-	-	-	-	-	-	-
[truncated: 19 more columns]

## Sheet: Table S5
Quantification of original species of medicinal licorice using Herb-Q assay
Table S5 The total loci result of GU output from algorithm 2.
	idx	Glycyrrhiza_uralensis_MT120789	Glycyrrhiza_uralensis_MT120790	Glycyrrhiza_uralensis_MT120791	Glycyrrhiza_uralensis_MZ066516	Glycyrrhiza_uralensis_MZ329068	Glycyrrhiza_uralensis_MZ329070	Glycyrrhiza_uralensis_MZ329071	Glycyrrhiza_uralensis_MZ329072	Glycyrrhiza_uralensis_OK509081	Glycyrrhiza_astragalina_MT120756	Glycyrrhiza_glabra_MT120766	Glycyrrhiza_inflata_MT120775	Glycyrrhiza_lepidota_MT120780	Glycyrrhiza_triphylla_MT120804	Glycyrrhiza_inflata_MH321931	Glycyrrhiza_lepidota_MT120778	Glycyrrhiza_foetida_MT120762	Glycyrrhiza_inflata_MN562092	Glycyrrhiza_glabra_MT120770	Glycyrrhiza_pallidiflora_MT120783	Glycyrrhiza_glabra_MT120773	Glycyrrhiza_yunnanensis_MT120794	Glycyrrhiza_echinata_MT120761	Glycyrrhiza_glabra_KU862307	Glycyrrhiza_astragalina_MT120757	Glycyrrhiza_aspera_MT120751	Glycyrrhiza_triphylla_MT120803	Glycyrrhiza_aspera_MT120753	Glycyrrhiza_echinata_MT120760	Glycyrrhiza_yunnanensis_MT120793	Glycyrrhiza_astragalina_MT120758	Glycyrrhiza_astragalina_MT120755	Glycyrrhiza_gontscharovii_MZ329069	Glycyrrhiza_pallidiflora_MZ052084	Glycyrrhiza_glabra_KF201590	Glycyrrhiza_squamulosa_MT120787	Glycyrrhiza_aspera_MN562093	Glycyrrhiza_glabra_MT120768	Glycyrrhiza_aspera_MT120752	Glycyrrhiza_inflata_MN064852	Glycyrrhiza_foetida_MT120765	Glycyrrhiza_macedonica_MT120782	Glycyrrhiza_iconica_MT120774	Glycyrrhiza_squamulosa_MT120788	Glycyrrhiza_aspera_MT120777	Glycyrrhiza_pallidiflora_MT120785	Glycyrrhiza_echinata_MZ329066	Glycyrrhiza_glabra_MT120769
1	3717	a	a	a	a	a	a	a	a	a	t	t	t	t	t	t	t	t	t	t	t	t	t	t	t	t	t	t	t	t	t	t	t	t	t	t	t	t	t	t	t	t	t	t	t	t	t	t	t
2	12876	t	t	t	t	t	t	t	t	t	a	a	a	a	a	a	a	a	a	a	a	a	a	a	a	a	a	a	a	a	a	a	a	a	a	a	a	a	a	a	a	a	a	a	a	a	a	a	a
3	14009	a	a	a	a	a	a	a	a	a	t	t	t	t	t	t	t	t	t	t	t	t	t	t	t	t	t	t	t	t	t	t	t	t	t	t	t	t	t	t	t	t	t	t	t	t	t	t	t
4	14619	t	t	t	t	t	t	t	t	t	g	g	g	g	g	g	g	g	g	g	g	g	g	g	g	g	g	g	g	g	g	g	g	g	g	g	g	g	g	g	g	g	g	g	g	g	g	g	g
5	15196	t	t	t	t	t	t	t	t	t	c	c	c	c	c	c	c	c	c	c	c	c	a	c	c	c	c	c	c	c	a	c	c	c	c	c	c	c	c	c	c	c	c	c	c	c	c	c	c
6	17799	a	a	a	a	a	a	a	a	a	c	c	c	c	c	c	c	c	c	c	c	c	c	c	c	c	c	c	c	c	c	c	c	c	c	c	c	c	c	c	c	c	c	c	c	c	c	c	c
7	33061	t	t	t	t	t	t	t	t	t	-	-	-	-	-	-	-	-	-	-	-	-	-	-	-	-	-	-	-	-	-	-	-	-	-	-	-	-	-	-	-	-	-	-	-	-	-	-	-
8	33062	t	t	t	t	t	t	t	t	t	-	-	-	-	-	-	-	-	-	-	-	-	-	-	-	-	-	-	-	-	-	-	-	-	-	-	-	-	-	-	-	-	-	-	-	-	-	-	-
9	33297	a	a	a	a	a	a	a	a	a	t	t	t	t	t	t	t	t	t	t	t	t	t	t	t	t	t	t	t	t	t	t	t	t	t	t	t	t	t	t	t	t	t	t	t	t	t	t	t
10	41767	g	g	g	g	g	g	g	g	g	t	t	t	t	t	t	t	t	t	t	t	t	t	t	t	t	t	t	t	t	t	t	t	t	t	t	t	t	t	t	t	t	t	t	t	t	t	t	t
11	44966	t	t	t	t	t	t	t	t	t	c	c	c	c	c	c	c	c	c	c	c	c	c	c	c	c	c	c	c	c	c	c	c	c	c	c	c	c	c	c	c	c	c	c	c	c	c	c	c
12	47479	a	a	a	a	a	a	a	a	a	g	g	g	g	g	g	g	g	g	g	g	g	g	g	g	g	g	g	g	g	g	g	g	g	g	g	g	g	g	g	g	g	g	g	g	g	g	g	g
13	52316	a	a	a	a	a	a	a	a	a	t	t	t	t	-	t	t	-	t	t	t	t	t	t	t	t	t	-	t	t	t	t	t	t	t	t	t	t	t	t	t	-	t	t	t	t	t	t	t
14	53928	c	c	c	c	c	c	c	c	c	a	a	a	a	a	a	a	a	a	a	a	a	a	a	a	a	a	a	a	a	a	a	a	a	a	a	a	a	a	a	a	a	a	a	a	a	a	a	a
15	57018	t	t	t	t	t	t	t	t	t	c	c	c	c	c	c	c	c	c	c	c	c	c	c	c	c	c	c	c	c	c	c	c	c	c	c	c	c	c	c	c	c	c	c	c	c	c	c	c
16	62550	-	-	-	-	-	-	-	-	-	t	t	t	t	t	t	t	t	t	t	t	t	t	t	t	t	t	t	t	t	t	t	t	t	t	t	t	t	t	t	t	t	t	t	t	t	t	t	t
17	62551	-	-	-	-	-	-	-	-	-	c	c	c	c	c	c	c	c	c	c	c	c	c	c	c	c	c	c	c	c	c	c	c	c	c	c	c	c	c	c	c	c	c	c	c	c	c	c	c
18	62552	-	-	-	-	-	-	-	-	-	a	a	a	a	a	a	a	a	a	a	a	a	a	a	a	a	a	a	a	a	a	a	a	a	a	a	a	a	a	a	a	a	a	a	a	a	a	a	a
19	62553	-	-	-	-	-	-	-	-	-	t	t	t	t	t	t	t	t	t	t	t	t	t	t	t	t	t	t	t	t	t	t	t	t	t	t	t	t	t	t	t	t	t	t	t	t	t	t	t
20	62554	-	-	-	-	-	-	-	-	-	t	t	t	t	t	t	t	t	t	t	t	t	t	t	t	t	t	t	t	t	t	t	t	t	t	t	t	t	t	t	t	t	t	t	t	t	t	t	t
21	62555	-	-	-	-	-	-	-	-	-	g	g	g	g	g	g	g	g	g	g	g	g	g	g	g	g	g	g	g	g	g	g	g	g	g	g	g	g	g	g	g	g	g	g	g	g	g	g	g
22	62556	-	-	-	-	-	-	-	-	-	a	a	a	a	a	a	a	a	a	a	a	a	a	a	a	a	a	a	a	a	a	a	a	a	a	a	a	a	a	a	a	a	a	a	a	a	a	a	a
23	62557	-	-	-	-	-	-	-	-	-	a	a	a	a	a	a	a	a	a	a	a	a	a	a	a	a	a	a	a	a	a	a	a	a	a	a	a	a	a	a	a	a	a	a	a	a	a	a	a
24	62559	-	-	-	-	-	-	-	-	-	a	a	a	a	a	a	a	a	a	a	a	a	a	a	a	a	a	a	a	a	a	a	a	a	a	a	a	a	a	a	a	a	a	a	a	a	a	a	a
25	62560	-	-	-	-	-	-	-	-	-	a	a	a	a	a	a	a	a	a	a	a	a	a	a	a	a	a	a	a	a	a	a	a	a	a	a	a	a	a	a	a	a	a	a	a	a	a	a	a
26	62561	-	-	-	-	-	-	-	-	-	t	t	t	t	t	t	t	t	t	t	t	t	t	t	t	t	t	t	t	t	t	t	t	t	t	t	t	t	t	t	t	t	t	t	t	t	t	t	t
27	62562	-	-	-	-	-	-	-	-	-	c	c	c	c	c	c	c	c	c	c	c	c	c	c	c	c	c	c	c	c	c	c	c	c	c	c	c	c	c	c	c	c	c	c	c	c	c	c	c
28	62563	-	-	-	-	-	-	-	-	-	g	g	g	g	g	g	g	g	g	g	g	g	g	g	g	g	g	g	g	g	g	g	g	g	g	g	a	g	g	g	g	g	g	g	a	g	g	g	g
29	62564	-	-	-	-	-	-	-	-	-	a	a	a	a	a	a	a	a	a	a	a	a	a	a	a	a	a	a	a	a	a	a	a	a	a	a	a	a	a	a	a	a	a	a	a	a	a	a	a
30	62565	-	-	-	-	-	-	-	-	-	a	a	a	a	a	a	a	a	a	a	a	a	a	a	a	a	a	a	a	a	a	a	a	a	a	a	a	a	a	a	a	a	a	a	a	a	a	a	a
31	62566	-	-	-	-	-	-	-	-	-	t	t	t	t	t	t	t	t	t	t	t	t	t	t	t	t	t	t	t	t	t	t	t	t	t	t	t	t	t	t	t	t	t	t	t	t	t	t	t
32	62567	-	-	-	-	-	-	-	-	-	a	a	a	a	a	a	a	a	a	a	a	a	a	a	a	a	a	a	a	a	a	a	a	a	a	a	a	a	a	a	a	a	a	a	a	a	a	a	a
33	62570	-	-	-	-	-	-	-	-	-	t	t	t	t	t	t	t	t	t	t	t	t	t	t	t	t	t	t	t	t	t	t	t	t	t	t	t	t	t	t	t	t	t	t	t	t	t	t	t
34	62571	-	-	-	-	-	-	-	-	-	t	t	t	t	t	t	t	t	t	t	t	t	t	t	t	t	t	t	t	t	t	t	t	t	t	t	t	t	t	t	t	t	t	t	t	t	t	t	t
35	62572	-	-	-	-	-	-	-	-	-	t	t	t	t	t	t	t	t	t	t	t	t	t	t	t	t	t	t	t	t	t	t	t	t	t	t	t	t	t	t	t	t	t	t	t	t	t	t	t
36	62573	-	-	-	-	-	-	-	-	-	t	t	t	t	t	t	t	t	t	t	t	t	t	t	t	t	t	t	t	t	t	t	t	t	t	t	t	t	t	t	t	t	t	t	t	t	t	t	t
37	62574	-	-	-	-	-	-	-	-	-	t	t	t	t	t	t	t	t	t	t	t	t	t	t	t	t	t	t	t	t	t	t	t	t	t	t	t	t	t	t	t	t	t	t	t	t	t	t	t
38	62582	-	-	-	-	-	-	-	-	-	a	a	a	a	a	a	a	a	a	a	a	a	a	a	a	a	a	a	a	a	a	a	a	a	a	a	a	a	a	a	a	a	a	a	a	a	a	a	a
39	62583	-	-	-	-	-	-	-	-	-	a	a	a	a	a	a	a	a	a	a	a	a	a	a	a	a	a	a	a	a	a	a	a	a	a	a	a	a	a	a	a	a	a	a	a	a	a	a	a
40	62584	-	-	-	-	-	-	-	-	-	a	a	a	a	a	a	a	a	a	a	a	a	a	a	a	a	a	a	a	a	a	a	a	a	a	a	a	a	a	a	a	a	a	a	a	a	a	a	a
41	62585	-	-	-	-	-	-	-	-	-	a	a	a	a	a	a	a	a	a	a	a	a	a	a	a	a	a	a	a	a	a	a	a	a	a	a	a	a	a	a	a	a	a	a	a	a	a	a	a
42	62586	-	-	-	-	-	-	-	-	-	a	a	a	a	a	a	a	a	a	a	a	a	a	a	a	a	a	a	a	a	a	a	a	a	a	a	a	a	a	a	a	a	a	a	a	a	a	a	a
43	62587	-	-	-	-	-	-	-	-	-	a	a	a	a	a	a	a	a	a	a	a	a	a	a	a	a	a	a	a	a	a	a	a	a	a	a	a	a	a	a	a	a	a	a	a	a	a	a	a
44	62588	-	-	-	-	-	-	-	-	-	a	a	a	a	a	a	a	a	a	a	a	a	a	a	a	a	a	a	a	a	a	a	a	a	a	a	a	a	a	a	a	a	a	a	a	a	a	a	a
45	62589	-	-	-	-	-	-	-	-	-	t	t	t	t	t	t	t	t	t	t	t	t	t	t	t	t	t	t	t	t	t	t	t	t	t	t	t	t	t	t	t	t	t	t	t	t	t	t	t
46	62590	-	-	-	-	-	-	-	-	-	g	t	t	g	t	t	g	t	t	t	g	t	g	g	t	g	t	t	t	g	g	g	g	t	g	t	g	t	t	t	t	t	g	t	g	t	g	g	t
47	62591	-	-	-	-	-	-	-	-	-	c	c	c	c	c	c	c	c	c	c	c	c	c	c	c	c	c	c	c	c	c	c	c	c	c	c	c	c	c	c	c	c	c	c	c	c	c	c	c
48	62592	-	-	-	-	-	-	-	-	-	c	c	c	c	c	c	c	c	c	c	c	c	c	c	c	c	c	c	c	c	c	c	c	c	c	c	c	c	c	c	c	c	c	c	c	c	c	c	c
49	62593	-	-	-	-	-	-	-	-	-	a	a	a	a	a	a	a	a	a	a	a	a	a	a	a	a	a	a	a	a	a	a	a	a	a	a	a	a	a	a	a	a	a	a	a	a	a	a	a
50	62594	-	-	-	-	-	-	-	-	-	g	g	g	g	g	g	g	g	g	g	g	g	g	g	g	g	g	g	g	g	g	g	g	g	g	g	g	g	g	g	g	g	g	g	g	g	g	g	g
51	62595	-	-	-	-	-	-	-	-	-	c	c	c	c	c	c	c	c	c	c	c	c	c	c	c	c	c	c	c	c	c	c	c	c	c	c	c	c	c	c	c	c	c	c	c	c	c	c	c
52	62596	-	-	-	-	-	-	-	-	-	a	a	a	a	a	a	a	a	a	a	a	a	a	a	a	a	a	a	a	a	a	a	a	a	a	a	a	a	a	a	a	a	a	a	a	a	a	a	a
53	62597	-	-	-	-	-	-	-	-	-	c	c	c	c	c	c	c	c	c	c	c	c	c	c	c	c	c	c	c	c	c	c	c	c	c	c	c	c	c	c	c	c	c	c	c	c	c	c	c
54	62598	-	-	-	-	-	-	-	-	-	a	a	a	a	a	a	a	a	a	a	a	a	a	a	a	a	a	a	a	a	a	a	a	a	a	a	a	a	a	a	a	a	a	a	a	a	a	a	a
55	62599	-	-	-	-	-	-	-	-	-	t	t	t	t	t	t	t	t	t	t	t	t	t	t	t	t	t	t	t	t	t	t	t	t	t	t	t	t	t	t	t	t	t	t	t	t	t	t	t
56	62600	-	-	-	-	-	-	-	-	-	a	a	a	a	a	a	a	a	a	a	a	a	a	a	a	a	a	a	a	a	a	a	a	a	a	a	a	a	a	a	a	a	a	a	a	a	a	a	a
57	62601	-	-	-	-	-	-	-	-	-	t	t	t	t	t	t	t	t	t	t	t	t	t	t	t	t	t	t	t	t	t	t	t	t	t	t	t	t	t	t	t	t	t	t	t	t	t	t	t
58	62602	-	-	-	-	-	-	-	-	-	a	a	a	a	a	a	a	a	a	a	a	a	a	a	a	a	a	a	a	a	a	a	a	a	a	a	a	a	a	a	a	a	a	a	a	a	a	a	a
59	62603	-	-	-	-	-	-	-	-	-	t	t	t	t	t	t	t	t	t	t	t	t	t	t	t	t	t	t	t	t	t	t	t	t	t	t	t	t	t	t	t	t	t	t	t	t	t	t	t
60	62613	-	-	-	-	-	-	-	-	-	t	t	t	t	t	t	t	t	t	t	t	t	t	t	t	t	t	t	t	t	t	t	t	t	t	t	t	t	t	t	t	t	t	t	t	t	t	t	t
61	62614	-	-	-	-	-	-	-	-	-	a	a	a	a	a	a	a	a	a	a	a	a	a	a	a	a	a	a	a	a	a	a	a	a	a	a	a	a	a	a	a	a	a	a	a	a	a	a	a
62	62615	-	-	-	-	-	-	-	-	-	t	t	t	t	t	t	t	t	t	t	t	t	t	t	t	t	t	t	t	t	t	t	t	t	t	t	t	t	t	t	t	t	t	t	t	t	t	t	t
63	62616	-	-	-	-	-	-	-	-	-	a	a	a	a	a	a	a	a	a	a	a	a	a	a	a	a	a	a	a	a	a	a	a	a	a	a	a	a	a	a	a	a	a	a	a	a	a	a	a
64	62617	-	-	-	-	-	-	-	-	-	g	g	g	g	g	g	g	g	g	g	g	g	g	g	g	g	g	g	g	g	g	g	g	g	g	g	g	g	g	g	g	g	g	g	g	g	g	g	g
65	62618	-	-	-	-	-	-	-	-	-	t	t	t	t	t	t	t	t	t	t	t	t	t	t	t	t	t	t	t	t	t	t	t	t	t	t	t	t	t	t	t	t	t	t	t	t	t	t	t
66	62619	-	-	-	-	-	-	-	-	-	g	g	g	g	g	g	g	g	g	g	g	g	g	g	g	g	g	g	g	g	g	g	g	g	g	g	g	g	g	g	g	g	g	g	g	g	g	g	g
67	62620	-	-	-	-	-	-	-	-	-	a	a	a	a	a	a	a	a	a	a	a	a	a	a	a	a	a	a	a	a	a	a	a	a	a	a	a	a	a	a	a	a	a	a	a	a	a	a	a
68	62621	-	-	-	-	-	-	-	-	-	a	a	a	a	a	a	a	a	a	a	a	a	a	a	a	a	a	a	a	a	a	a	a	a	a	a	a	a	a	a	a	a	a	a	a	a	a	a	a
69	62622	-	-	-	-	-	-	-	-	-	a	a	a	a	a	a	a	a	a	a	a	a	a	a	a	a	a	a	a	a	a	a	a	a	a	a	a	a	a	a	a	a	a	a	a	a	a	a	a
70	62623	-	-	-	-	-	-	-	-	-	t	t	t	t	t	t	t	t	t	t	t	t	t	t	t	t	t	t	t	t	t	t	t	t	t	t	t	t	t	t	t	t	t	t	t	t	t	t	t
71	62624	-	-	-	-	-	-	-	-	-	a	a	a	a	a	a	a	a	a	a	a	a	a	a	a	a	a	a	a	a	a	a	a	a	a	a	a	a	a	a	a	a	a	a	a	a	a	a	a
72	62625	-	-	-	-	-	-	-	-	-	a	a	a	a	a	a	a	a	a	a	a	a	a	a	a	a	a	a	a	a	a	a	a	a	a	a	a	a	a	a	a	a	a	a	a	a	a	a	a
73	62626	-	-	-	-	-	-	-	-	-	t	t	t	t	t	t	t	t	t	t	t	t	t	t	t	t	t	t	t	t	t	t	t	t	t	t	t	t	t	t	t	t	t	t	t	t	t	t	t
74	62627	-	-	-	-	-	-	-	-	-	a	a	a	a	a	a	a	a	a	a	a	a	a	a	a	a	a	a	a	a	a	a	a	a	a	a	a	a	a	a	a	a	a	a	a	a	a	a	a
75	62628	-	-	-	-	-	-	-	-	-	c	c	c	c	c	c	c	c	c	c	c	c	c	c	c	c	c	c	c	c	c	c	c	c	c	c	c	c	c	c	c	c	c	c	c	c	c	c	c
76	62629	-	-	-	-	-	-	-	-	-	t	t	t	t	t	t	t	t	t	t	t	t	t	t	t	t	t	t	t	t	t	t	t	t	t	t	t	t	t	t	t	t	t	t	t	t	t	t	t
77	62630	-	-	-	-	-	-	-	-	-	c	c	t	c	c	t	c	c	t	c	t	c	c	c	c	c	c	c	c	c	c	c	c	c	t	c	c	c	c	c	t	c	c	c	c	c	t	c	c
78	62631	-	-	-	-	-	-	-	-	-	c	c	c	c	c	c	c	c	c	c	c	c	c	c	c	c	c	c	c	c	c	c	c	c	c	c	c	c	c	c	c	c	c	c	c	c	c	c	c
79	62632	-	-	-	-	-	-	-	-	-	g	g	g	g	g	g	g	g	g	g	g	g	g	g	g	g	g	g	g	g	g	g	g	g	g	g	g	g	g	g	g	g	g	g	g	g	g	g	g
80	62633	-	-	-	-	-	-	-	-	-	a	a	a	a	a	a	a	a	a	a	a	a	a	a	a	a	a	a	a	a	a	a	a	a	a	a	a	a	a	a	a	a	a	a	a	a	a	a	a
81	62634	-	-	-	-	-	-	-	-	-	g	g	g	g	g	g	g	g	g	g	g	g	g	g	g	g	g	g	g	g	g	g	g	g	g	g	g	g	g	g	g	g	g	g	g	g	g	g	g
82	62635	-	-	-	-	-	-	-	-	-	t	t	t	t	t	t	t	t	t	t	t	t	t	t	t	t	t	t	t	t	t	t	t	t	t	t	t	t	t	t	t	t	t	t	t	t	t	t	t
83	62636	-	-	-	-	-	-	-	-	-	t	t	t	t	t	t	t	t	t	t	t	t	t	t	t	t	t	t	t	t	t	t	t	t	t	t	t	t	t	t	t	t	t	t	t	t	t	t	t
84	62637	-	-	-	-	-	-	-	-	-	t	t	t	t	t	t	t	t	t	t	t	t	t	t	t	t	t	t	t	t	t	t	t	t	t	t	t	t	t	t	t	t	t	t	t	t	t	t	t
85	62638	-	-	-	-	-	-	-	-	-	t	t	t	t	t	t	t	t	t	t	t	t	t	t	t	t	t	t	t	t	t	t	t	t	t	t	t	t	t	t	t	t	t	t	t	t	t	t	t
86	62639	-	-	-	-	-	-	-	-	-	c	c	c	c	c	c	c	c	c	c	c	c	c	c	c	c	c	c	c	c	c	c	c	c	c	c	c	c	c	c	c	c	c	c	c	c	c	c	c
87	62640	-	-	-	-	-	-	-	-	-	a	a	a	a	a	a	a	a	a	a	a	a	a	a	a	a	a	a	a	a	a	a	a	a	a	a	a	a	a	a	a	a	a	a	a	a	a	a	a
88	62641	-	-	-	-	-	-	-	-	-	t	t	t	t	t	t	t	t	t	t	t	t	t	t	t	t	t	t	t	t	t	t	t	t	t	t	t	t	t	t	t	t	t	t	t	t	t	t	t
89	62642	-	-	-	-	-	-	-	-	-	g	g	g	g	g	g	g	g	g	g	g	g	g	g	g	g	g	g	g	g	g	g	g	g	g	g	g	g	g	g	g	g	g	g	g	g	g	g	g
90	62643	-	-	-	-	-	-	-	-	-	a	a	a	a	a	a	a	a	a	a	a	a	a	a	a	a	a	a	a	a	a	a	a	a	a	a	a	a	a	a	a	a	a	a	a	a	a	a	a
91	62644	-	-	-	-	-	-	-	-	-	a	a	a	a	a	a	a	a	a	a	a	a	a	a	a	a	a	a	a	a	a	a	a	a	a	a	a	a	a	a	a	a	a	a	a	a	a	a	a
92	62645	-	-	-	-	-	-	-	-	-	a	a	a	a	a	a	a	a	a	a	a	a	a	a	a	a	a	a	a	a	a	a	a	a	a	a	a	a	a	a	a	a	a	a	a	a	a	a	a
93	62646	-	-	-	-	-	-	-	-	-	a	a	a	a	a	a	a	a	a	a	a	a	a	a	a	a	a	a	a	a	a	a	a	a	a	a	a	a	a	a	a	a	a	a	a	a	a	a	a
94	62647	-	-	-	-	-	-	-	-	-	a	a	a	a	a	a	a	a	a	a	a	a	a	a	a	a	a	a	a	a	a	a	a	a	a	a	a	a	a	a	a	a	a	a	a	a	a	a	a
95	62648	-	-	-	-	-	-	-	-	-	a	a	a	a	a	a	a	a	a	a	a	a	a	a	a	a	a	a	a	a	a	a	a	a	a	a	a	a	a	a	a	a	a	a	a	a	a	a	a
96	62649	-	-	-	-	-	-	-	-	-	a	a	a	a	a	a	a	a	a	a	a	a	a	a	a	a	a	a	a	a	a	a	a	a	a	a	a	a	a	a	a	a	a	a	a	a	a	a	a
97	62650	-	-	-	-	-	-	-	-	-	g	g	g	g	t	g	g	t	g	g	g	g	g	g	g	g	g	t	g	g	g	g	g	g	g	g	g	g	g	g	g	t	g	g	g	g	g	g	g
98	72752	-	-	-	-	-	-	-	-	-	a	a	a	a	a	a	a	a	a	a	a	a	a	a	a	a	a	a	a	a	a	a	a	a	a	a	a	a	a	a	a	a	a	a	a	a	a	a	a
99	72754	-	-	-	-	-	-	-	-	-	a	a	a	a	a	a	a	a	a	a	a	a	a	a	a	a	a	a	a	a	a	a	a	a	a	a	a	a	a	a	a	a	a	a	a	a	a	a	a
100	72755	-	-	-	-	-	-	-	-	-	a	a	a	a	a	a	a	a	a	a	a	a	a	a	a	a	a	a	a	a	a	a	a	a	a	a	a	a	a	a	a	a	a	a	a	a	a	a	a
101	72756	-	-	-	-	-	-	-	-	-	a	a	a	a	a	a	a	a	a	a	a	a	a	a	a	a	a	a	a	a	a	a	a	a	a	a	a	a	a	a	a	a	a	a	a	a	a	a	a
102	74726	g	g	g	g	g	g	g	g	g	t	t	t	t	t	t	t	t	t	t	t	t	t	t	t	t	t	t	t	t	t	t	t	t	t	t	t	t	t	t	t	t	t	t	t	t	t	t	t
103	76256	t	t	t	t	t	t	t	t	t	a	a	a	a	a	a	a	a	a	a	a	a	a	a	a	a	a	a	a	a	a	a	a	a	a	a	a	a	a	a	a	a	a	a	a	a	a	a	a
104	78630	t	t	t	t	t	t	t	t	t	c	c	c	c	c	c	c	c	c	c	c	c	c	c	c	c	c	c	c	c	c	c	c	c	c	c	c	c	c	c	c	c	c	c	c	c	c	c	c
105	115281	c	c	c	c	c	c	c	c	c	g	g	g	g	g	g	g	g	g	g	-	g	g	g	g	g	g	g	g	g	g	g	g	-	-	g	g	g	g	g	g	g	g	g	g	g	-	g	g
106	131436	t	t	t	t	t	t	t	t	t	-	-	-	-	-	-	-	-	-	-	-	-	-	-	-	-	-	-	-	-	-	-	-	-	-	-	-	-	-	-	-	-	-	-	-	-	-	-	-
107	131437	t	t	t	t	t	t	t	t	t	-	-	-	-	-	-	-	-	-	-	-	-	-	-	-	-	-	-	-	-	-	-	-	-	-	-	-	-	-	-	-	-	-	-	-	-	-	-	-
108	131438	g	g	g	g	g	g	g	g	g	-	-	-	-	-	-	-	-	-	-	-	-	-	-	-	-	-	-	-	-	-	-	-	-	-	-	-	-	-	-	-	-	-	-	-	-	-	-	-
109	131439	g	g	g	g	g	g	g	g	g	-	-	-	-	-	-	-	-	-	-	-	-	-	-	-	-	-	-	-	-	-	-	-	-	-	-	-	-	-	-	-	-	-	-	-	-	-	-	-
110	131440	t	t	t	t	t	t	t	t	t	-	-	-	-	-	-	-	-	-	-	-	-	-	-	-	-	-	-	-	-	-	-	-	-	-	-	-	-	-	-	-	-	-	-	-	-	-	-	-
111	134399	g	g	g	g	g	g	g	g	g	t	t	t	t	t	t	t	t	t	t	t	t	t	t	t	t	t	t	t	t	t	t	t	t	t	t	t	t	t	t	t	t	t	t	t	t	t	t	t
112	134814	t	t	t	t	t	t	t	t	t	c	c	c	c	c	c	c	c	c	c	c	c	c	c	c	c	c	c	c	c	c	c	c	c	c	c	c	c	c	c	c	c	c	c	c	c	c	c	c
[truncated: 19 more columns]

## Sheet: Table S6
Quantification of original species of medicinal licorice using Herb-Q assay
Table S6 The total loci result of GG output from algorithm 2.
	idx	Glycyrrhiza_glabra_KF201590	Glycyrrhiza_glabra_KU862307	Glycyrrhiza_glabra_KU891817	Glycyrrhiza_glabra_MT120766	Glycyrrhiza_glabra_MT120767	Glycyrrhiza_glabra_MT120768	Glycyrrhiza_glabra_MT120769	Glycyrrhiza_glabra_MT120770	Glycyrrhiza_glabra_MT120771	Glycyrrhiza_glabra_MT120772	Glycyrrhiza_glabra_MT120773	Glycyrrhiza_glabra_MZ329067	Glycyrrhiza_astragalina_MT120756	Glycyrrhiza_inflata_MT120775	Glycyrrhiza_lepidota_MT120780	Glycyrrhiza_triphylla_MT120804	Glycyrrhiza_uralensis_MZ066516	Glycyrrhiza_inflata_MH321931	Glycyrrhiza_lepidota_MT120778	Glycyrrhiza_foetida_MT120762	Glycyrrhiza_inflata_MN562092	Glycyrrhiza_pallidiflora_MT120783	Glycyrrhiza_uralensis_MT120791	Glycyrrhiza_yunnanensis_MT120794	Glycyrrhiza_echinata_MT120761	Glycyrrhiza_astragalina_MT120757	Glycyrrhiza_aspera_MT120751	Glycyrrhiza_triphylla_MT120803	Glycyrrhiza_uralensis_MZ329070	Glycyrrhiza_aspera_MT120753	Glycyrrhiza_echinata_MT120760	Glycyrrhiza_yunnanensis_MT120793	Glycyrrhiza_astragalina_MT120758	Glycyrrhiza_astragalina_MT120755	Glycyrrhiza_gontscharovii_MZ329069	Glycyrrhiza_pallidiflora_MZ052084	Glycyrrhiza_squamulosa_MT120787	Glycyrrhiza_aspera_MN562093	Glycyrrhiza_aspera_MT120752	Glycyrrhiza_inflata_MN064852	Glycyrrhiza_foetida_MT120765	Glycyrrhiza_macedonica_MT120782	Glycyrrhiza_iconica_MT120774	Glycyrrhiza_squamulosa_MT120788	Glycyrrhiza_aspera_MT120777	Glycyrrhiza_pallidiflora_MT120785	Glycyrrhiza_echinata_MZ329066	Glycyrrhiza_foetida_MT120764
1	215	g	g	g	g	g	g	g	g	g	g	g	g	t	t	t	t	t	t	t	t	t	t	t	t	t	t	t	t	t	t	t	t	t	t	t	t	t	t	t	t	t	t	t	t	t	t	t	t
2	5607	c	c	c	c	c	c	c	c	c	c	c	c	a	a	a	a	a	a	a	a	a	a	a	a	a	a	a	a	a	a	a	a	a	a	a	a	a	a	a	a	a	a	a	a	a	a	a	a
3	11542	t	t	t	t	t	t	t	t	t	t	t	t	a	a	a	a	a	a	a	a	a	a	a	a	a	a	a	a	a	a	a	a	a	a	a	a	a	a	a	a	a	a	a	a	a	a	a	a
4	15646	t	t	t	t	t	t	t	t	t	t	t	t	g	g	g	g	g	g	g	g	g	g	g	g	g	g	g	g	g	g	g	g	g	g	g	g	g	g	g	g	g	g	g	g	g	g	g	g
5	16176	a	a	a	a	a	a	a	a	a	a	a	a	t	t	t	t	t	t	t	t	t	t	t	t	t	t	t	t	t	t	t	t	t	t	t	t	t	t	t	t	t	t	t	t	t	t	t	t
6	16324	a	a	a	a	a	a	a	a	a	a	a	a	t	t	t	t	t	t	t	t	t	t	t	t	t	t	t	t	t	t	t	t	t	t	t	t	t	t	t	t	t	t	t	t	t	t	t	t
7	22875	g	g	g	g	g	g	g	g	g	g	g	g	a	a	a	a	a	a	a	a	a	a	a	a	a	a	a	a	a	a	a	a	a	a	a	a	a	a	a	a	a	a	a	a	a	a	a	a
8	33216	g	g	g	g	g	g	g	g	g	g	g	g	-	-	-	-	-	-	-	-	-	-	-	-	-	-	-	-	-	-	-	-	-	-	-	-	-	-	-	-	-	-	-	-	-	-	-	-
9	33217	a	a	a	a	a	a	a	a	a	a	a	a	-	-	-	-	-	-	-	-	-	-	-	-	-	-	-	-	-	-	-	-	-	-	-	-	-	-	-	-	-	-	-	-	-	-	-	-
10	33218	a	a	a	a	a	a	a	a	a	a	a	a	-	-	-	-	-	-	-	-	-	-	-	-	-	-	-	-	-	-	-	-	-	-	-	-	-	-	-	-	-	-	-	-	-	-	-	-
11	33223	t	t	t	t	t	t	t	t	t	t	t	t	-	-	-	a	-	-	-	a	-	-	-	-	-	-	-	a	-	-	-	-	-	-	-	-	-	-	-	-	a	-	-	-	-	-	-	a
12	33227	a	a	a	a	a	a	a	a	a	a	a	a	-	-	-	t	-	-	-	t	-	-	-	-	-	-	-	t	-	-	-	-	-	-	-	-	-	-	-	-	t	-	-	-	-	-	-	t
13	33235	t	t	t	t	t	t	t	t	t	t	t	t	-	-	-	-	-	-	-	-	-	-	-	-	-	-	-	-	-	-	-	-	-	-	-	-	-	-	-	-	-	-	-	-	-	-	-	-
14	33236	a	a	a	a	a	a	a	a	a	a	a	a	-	-	-	-	-	-	-	-	-	-	-	-	-	-	-	-	-	-	-	-	-	-	-	-	-	-	-	-	-	-	-	-	-	-	-	-
15	33237	t	t	t	t	t	t	t	t	t	t	t	t	-	-	-	-	-	-	-	-	-	-	-	-	-	-	-	-	-	-	-	-	-	-	-	-	-	-	-	-	-	-	-	-	-	-	-	-
16	33238	t	t	t	t	t	t	t	t	t	t	t	t	-	-	-	-	-	-	-	-	-	-	-	-	-	-	-	-	-	-	-	-	-	-	-	-	-	-	-	-	-	-	-	-	-	-	-	-
17	33239	t	t	t	t	t	t	t	t	t	t	t	t	-	-	-	-	-	-	-	-	-	-	-	-	-	-	-	-	-	-	-	-	-	-	-	-	-	-	-	-	-	-	-	-	-	-	-	-
18	33240	t	t	t	t	t	t	t	t	t	t	t	t	-	-	-	-	-	-	-	-	-	-	-	-	-	-	-	-	-	-	-	-	-	-	-	-	-	-	-	-	-	-	-	-	-	-	-	-
19	33241	a	a	a	a	a	a	a	a	a	a	a	a	-	-	-	-	-	-	-	-	-	-	-	-	-	-	-	-	-	-	-	-	-	-	-	-	-	-	-	-	-	-	-	-	-	-	-	-
20	33242	t	t	t	t	t	t	t	t	t	t	t	t	-	-	-	-	-	-	-	-	-	-	-	-	-	-	-	-	-	-	-	-	-	-	-	-	-	-	-	-	-	-	-	-	-	-	-	-
21	33243	a	a	a	a	a	a	a	a	a	a	a	a	-	-	-	-	-	-	-	-	-	-	-	-	-	-	-	-	-	-	-	-	-	-	-	-	-	-	-	-	-	-	-	-	-	-	-	-
22	33244	a	a	a	a	a	a	a	a	a	a	a	a	-	-	-	-	-	-	-	-	-	-	-	-	-	-	-	-	-	-	-	-	-	-	-	-	-	-	-	-	-	-	-	-	-	-	-	-
23	33245	a	a	a	a	a	a	a	a	a	a	a	a	-	-	-	-	-	-	-	-	-	-	-	-	-	-	-	-	-	-	-	-	-	-	-	-	-	-	-	-	-	-	-	-	-	-	-	-
24	33246	t	t	t	t	t	t	t	t	t	t	t	t	-	-	-	-	-	-	-	-	-	-	-	-	-	-	-	-	-	-	-	-	-	-	-	-	-	-	-	-	-	-	-	-	-	-	-	-
25	33247	a	a	a	a	a	a	a	a	a	a	a	a	-	-	-	-	-	-	-	-	-	-	-	-	-	-	-	-	-	-	-	-	-	-	-	-	-	-	-	-	-	-	-	-	-	-	-	-
26	33248	a	a	a	a	a	a	a	a	a	a	a	a	-	-	-	-	-	-	-	-	-	-	-	-	-	-	-	-	-	-	-	-	-	-	-	-	-	-	-	-	-	-	-	-	-	-	-	-
27	33249	t	t	t	t	t	t	t	t	t	t	t	t	-	-	-	-	-	-	-	-	-	-	-	-	-	-	-	-	-	-	-	-	-	-	-	-	-	-	-	-	-	-	-	-	-	-	-	-
28	33250	a	a	a	a	a	a	a	a	a	a	a	a	-	-	-	-	-	-	-	-	-	-	-	-	-	-	-	-	-	-	-	-	-	-	-	-	-	-	-	-	-	-	-	-	-	-	-	-
29	33251	a	a	a	a	a	a	a	a	a	a	a	a	-	-	-	-	-	-	-	-	-	-	-	-	-	-	-	-	-	-	-	-	-	-	-	-	-	-	-	-	-	-	-	-	-	-	-	-
30	33252	t	t	t	t	t	t	t	t	t	t	t	t	-	-	-	-	-	-	-	-	-	-	-	-	-	-	-	-	-	-	-	-	-	-	-	-	-	-	-	-	-	-	-	-	-	-	-	-
31	33253	a	a	a	a	a	a	a	a	a	a	a	a	-	-	-	-	-	-	-	-	-	-	-	-	-	-	-	-	-	-	-	-	-	-	-	-	-	-	-	-	-	-	-	-	-	-	-	-
32	33254	t	t	t	t	t	t	t	t	t	t	t	t	-	-	-	-	-	-	-	-	-	-	-	-	-	-	-	-	-	-	-	-	-	-	-	-	-	-	-	-	-	-	-	-	-	-	-	-
33	33255	t	t	t	t	t	t	t	t	t	t	t	t	-	-	-	-	-	-	-	-	-	-	-	-	-	-	-	-	-	-	-	-	-	-	-	-	-	-	-	-	-	-	-	-	-	-	-	-
34	33290	t	t	t	t	t	t	t	t	t	t	t	t	g	g	g	g	g	g	g	g	g	g	g	g	g	g	g	g	g	g	g	g	g	g	g	g	g	g	g	g	g	g	g	g	g	g	g	g
35	38757	a	a	a	a	a	a	a	a	a	a	a	a	g	g	g	g	g	g	g	g	g	g	g	g	g	g	g	g	g	g	g	g	g	g	g	g	g	g	g	g	g	g	g	g	g	g	g	g
36	38995	a	a	a	a	a	a	a	a	a	a	a	a	c	c	c	c	c	c	c	c	c	c	c	c	c	c	c	c	c	c	c	c	c	c	c	c	t	c	c	c	c	c	c	t	c	c	c	c
37	39681	c	c	c	c	c	c	c	c	c	c	c	c	a	a	a	a	a	a	a	a	a	a	a	a	a	a	a	a	a	a	a	a	a	a	a	a	a	a	a	a	a	a	a	a	a	a	a	a
38	43698	a	a	a	a	a	a	a	a	a	a	a	a	g	g	g	g	g	g	g	g	g	t	g	g	g	g	g	g	g	g	g	g	g	g	g	t	g	g	g	g	g	g	g	g	g	t	g	g
39	47551	a	a	a	a	a	a	a	a	a	a	a	a	g	g	g	g	g	g	g	g	g	g	g	g	g	g	g	g	g	g	g	g	g	g	g	g	g	g	g	g	g	g	g	g	g	g	g	g
40	50002	c	c	c	c	c	c	c	c	c	c	c	c	a	a	a	a	a	a	a	a	a	a	a	a	a	a	a	a	a	a	a	a	a	a	a	a	a	a	a	a	a	a	a	a	a	a	a	a
41	56196	t	t	t	t	t	t	t	t	t	t	t	t	c	c	c	c	c	c	c	c	c	c	c	c	c	c	c	c	c	c	c	c	c	c	c	c	c	c	c	c	c	c	c	c	c	c	c	c
42	57603	a	a	a	a	a	a	a	a	a	a	a	a	-	t	-	t	t	t	-	t	t	t	t	t	t	-	t	t	t	t	t	t	-	-	t	t	t	t	t	t	t	-	t	t	t	t	t	t
43	57610	t	t	t	t	t	t	t	t	t	t	t	t	-	a	-	a	a	a	-	-	a	-	a	a	a	-	a	a	a	a	a	a	-	-	a	-	-	a	a	a	-	-	a	-	a	-	a	-
44	61973	c	c	c	c	c	c	c	c	c	c	c	c	t	t	t	t	t	t	t	t	t	t	t	t	t	t	t	t	t	t	t	t	t	t	t	t	t	t	t	t	t	t	t	t	t	t	t	t
45	62432	a	a	a	a	a	a	a	a	a	a	a	a	g	g	g	g	g	g	g	g	g	g	g	g	g	g	g	g	g	g	g	g	g	g	g	g	g	g	g	g	g	g	g	g	g	g	g	g
46	77637	-	-	-	-	-	-	-	-	-	-	-	-	t	t	t	t	t	t	t	t	t	t	t	t	t	t	t	t	t	t	t	t	t	t	t	t	t	t	t	t	t	t	t	t	t	t	t	t
47	77638	-	-	-	-	-	-	-	-	-	-	-	-	t	t	t	t	t	t	t	t	t	t	t	t	t	t	t	t	t	t	t	t	t	t	t	t	t	t	t	t	t	t	t	t	t	t	t	t
48	77639	-	-	-	-	-	-	-	-	-	-	-	-	c	c	c	c	c	c	c	c	c	c	c	c	c	c	c	c	c	c	c	c	c	c	c	c	c	c	c	c	c	c	c	c	c	c	c	c
49	77640	-	-	-	-	-	-	-	-	-	-	-	-	t	t	t	t	t	t	t	t	t	t	t	t	t	t	t	t	t	t	t	t	t	t	t	t	t	t	t	t	t	t	t	t	t	t	t	t
50	77696	t	t	t	t	t	t	t	t	t	t	t	t	g	g	g	g	g	g	g	g	g	-	g	g	g	g	g	g	g	g	g	g	g	g	g	-	g	g	g	g	g	g	g	g	g	-	g	g
51	86977	t	t	t	t	t	t	t	t	t	t	t	t	a	a	c	a	a	a	c	a	a	a	a	a	a	-	a	a	a	a	a	a	-	-	a	a	a	a	a	a	a	a	a	a	a	a	a	a
52	87141	g	g	g	g	g	g	g	g	g	g	g	g	a	a	a	a	a	a	a	a	a	a	a	a	a	a	a	a	a	a	a	a	a	a	a	a	a	a	a	a	a	a	a	a	a	a	a	a
53	111185	t	t	t	t	t	t	t	t	t	t	t	t	g	g	g	g	g	g	g	g	g	g	g	g	g	g	g	g	g	g	g	g	g	g	g	g	g	g	g	g	g	g	g	g	g	g	g	g
54	115869	t	t	t	t	t	t	t	t	t	t	t	t	c	c	c	c	c	c	c	c	c	c	c	c	c	c	c	c	c	c	c	c	c	c	c	c	c	c	c	c	c	c	c	c	c	c	c	c
55	118270	g	g	g	g	g	g	g	g	g	g	g	g	t	t	t	t	t	t	t	t	t	t	t	t	t	t	t	t	t	t	t	t	t	t	t	t	t	t	t	t	t	t	t	t	t	t	t	t
56	118347	t	t	t	t	t	t	t	t	t	t	t	t	a	a	a	a	a	a	a	a	a	a	a	a	a	a	a	a	a	a	a	a	a	a	a	a	a	a	a	a	a	a	a	a	a	a	a	a
57	129816	t	t	t	t	t	t	t	t	t	t	t	t	c	c	c	c	c	c	c	c	c	c	c	c	c	c	c	c	c	c	c	c	c	c	c	c	c	c	c	c	c	c	c	c	c	c	c	c
58	131186	c	c	c	c	c	c	c	c	c	c	c	c	t	t	t	t	t	t	t	t	t	t	t	t	t	t	t	t	t	t	t	t	t	t	t	t	t	t	t	t	t	t	t	t	t	t	t	t
[truncated: 19 more columns]

## Sheet: Table S7
Quantification of original species of medicinal licorice using Herb-Q assay
Table S7 The loci result with only base variations of GI output from algorithm 2.
	idx	Glycyrrhiza_inflata_MH321931	Glycyrrhiza_inflata_MN064852	Glycyrrhiza_inflata_MN562092	Glycyrrhiza_inflata_MT120775	Glycyrrhiza_inflata_MT120776	Glycyrrhiza_inflata_OK509082	Glycyrrhiza_astragalina_MT120756	Glycyrrhiza_glabra_MT120766	Glycyrrhiza_lepidota_MT120780	Glycyrrhiza_triphylla_MT120804	Glycyrrhiza_uralensis_MZ066516	Glycyrrhiza_lepidota_MT120778	Glycyrrhiza_foetida_MT120762	Glycyrrhiza_glabra_MT120770	Glycyrrhiza_pallidiflora_MT120783	Glycyrrhiza_glabra_MT120773	Glycyrrhiza_uralensis_MT120791	Glycyrrhiza_yunnanensis_MT120794	Glycyrrhiza_echinata_MT120761	Glycyrrhiza_glabra_KU862307	Glycyrrhiza_astragalina_MT120757	Glycyrrhiza_aspera_MT120751	Glycyrrhiza_triphylla_MT120803	Glycyrrhiza_uralensis_MZ329070	Glycyrrhiza_aspera_MT120753	Glycyrrhiza_echinata_MT120760	Glycyrrhiza_yunnanensis_MT120793	Glycyrrhiza_astragalina_MT120758	Glycyrrhiza_astragalina_MT120755	Glycyrrhiza_gontscharovii_MZ329069	Glycyrrhiza_pallidiflora_MZ052084	Glycyrrhiza_glabra_KF201590	Glycyrrhiza_squamulosa_MT120787	Glycyrrhiza_aspera_MN562093	Glycyrrhiza_glabra_MT120768	Glycyrrhiza_aspera_MT120752	Glycyrrhiza_foetida_MT120765	Glycyrrhiza_macedonica_MT120782	Glycyrrhiza_iconica_MT120774	Glycyrrhiza_squamulosa_MT120788	Glycyrrhiza_aspera_MT120777	Glycyrrhiza_pallidiflora_MT120785	Glycyrrhiza_echinata_MZ329066	Glycyrrhiza_glabra_MT120769	Glycyrrhiza_foetida_MT120764	Glycyrrhiza_lepidota_MT120779	Glycyrrhiza_lepidota_MT120781	Glycyrrhiza_asymmetrica_MT120759
1	116	t	t	t	t	t	t	c	c	c	c	c	c	c	c	c	c	c	c	c	c	c	c	c	c	c	c	c	c	c	c	c	c	c	c	c	c	c	c	c	c	c	c	c	c	c	c	c	c
2	10089	c	c	c	c	c	c	g	g	g	a	g	g	g	g	g	g	g	g	g	g	g	g	a	g	g	g	g	g	g	g	g	g	g	g	g	g	g	g	g	g	g	g	g	g	g	g	g	g
3	13065	a	a	a	a	a	a	g	g	g	g	g	g	g	g	g	g	g	g	g	g	g	g	g	g	g	g	g	g	g	g	g	g	g	g	g	g	g	g	g	g	g	g	g	g	g	g	g	g
4	23145	a	a	a	a	a	a	g	g	g	g	g	g	g	g	g	g	g	g	g	g	g	g	g	g	g	g	g	g	g	g	g	g	g	g	g	g	g	g	g	g	g	g	g	g	g	g	g	g
5	27101	t	t	t	t	t	t	c	c	c	c	c	c	c	c	c	c	c	c	c	c	c	c	c	c	c	c	c	c	c	c	c	c	c	c	c	c	c	c	c	c	c	c	c	c	c	c	c	c
6	31993	g	g	g	g	g	g	a	a	a	a	a	a	a	a	a	a	a	a	a	a	a	a	a	a	a	a	a	a	a	a	a	a	a	a	a	a	a	a	a	a	a	a	a	a	a	a	a	a
7	34417	t	t	t	t	t	t	a	a	a	a	a	a	a	a	a	a	a	a	a	a	a	a	a	a	a	a	a	a	a	a	a	a	a	a	a	a	a	a	a	a	a	a	a	a	a	a	a	a
8	34418	a	a	a	a	a	a	t	t	t	t	t	t	t	t	t	t	t	t	t	t	t	t	t	t	t	t	t	t	t	t	t	t	t	t	t	t	t	t	t	t	t	t	t	t	t	t	t	t
9	41248	t	t	t	t	t	t	c	c	c	c	c	c	c	c	c	c	c	c	c	c	c	c	c	c	c	c	c	c	c	c	c	c	c	c	c	c	c	c	c	c	c	c	c	c	c	c	c	c
10	42888	t	t	t	t	t	t	g	g	g	g	g	g	g	g	g	g	g	g	g	g	g	g	g	g	g	g	g	g	g	g	g	g	g	g	g	g	g	g	g	g	g	g	g	g	g	g	g	g
11	47385	a	a	a	a	a	a	g	g	g	g	g	g	g	g	g	g	g	g	g	g	g	g	g	g	g	g	g	g	g	g	g	g	g	g	g	g	g	g	g	g	g	g	g	g	g	g	g	g
12	51878	t	t	t	t	t	t	c	c	c	c	c	c	c	c	c	c	c	c	c	c	c	c	c	c	c	c	c	c	c	c	c	c	c	c	c	c	c	c	c	c	c	c	c	c	c	c	c	c
13	54087	a	a	a	a	a	a	t	t	t	t	t	t	t	t	t	t	t	t	t	t	t	t	t	t	t	t	t	t	t	t	t	t	t	t	t	t	t	t	t	t	t	t	t	t	t	t	t	t
14	54597	c	c	c	c	c	c	g	g	g	g	g	g	g	g	g	g	g	g	g	g	g	g	g	g	g	g	g	g	g	g	g	g	g	g	g	g	g	g	g	g	g	g	g	g	g	g	g	g
15	55910	c	c	c	c	c	c	t	t	t	t	t	t	t	t	t	t	t	t	t	t	t	t	t	t	t	t	t	t	t	t	t	t	t	t	t	t	t	t	t	t	t	t	t	t	t	t	t	t
16	56541	t	t	t	t	t	t	g	g	g	g	g	g	g	g	g	g	g	g	g	g	g	g	g	g	g	g	g	g	g	g	g	g	g	g	g	g	g	g	g	g	g	g	g	g	g	g	g	g
17	57785	a	a	a	a	a	a	t	t	t	t	t	t	t	t	t	t	t	t	t	t	t	t	t	t	t	t	t	t	t	t	t	t	t	t	t	t	t	t	t	t	t	t	t	t	t	t	t	t
18	65402	g	g	g	g	g	g	t	t	t	t	t	t	t	t	t	t	t	t	t	t	t	t	t	t	t	t	t	t	t	t	t	t	t	t	t	t	t	t	t	t	t	t	t	t	t	t	t	t
19	68526	g	g	g	g	g	g	c	c	c	c	c	c	c	c	c	c	c	c	c	c	c	c	c	c	c	c	c	c	c	c	c	c	c	c	c	c	c	c	c	c	c	c	c	c	c	c	c	c
20	75703	t	t	t	t	t	t	c	c	c	c	c	c	c	c	c	c	c	c	c	c	c	c	c	c	c	c	c	c	c	c	c	c	c	c	c	c	c	c	c	c	c	c	c	c	c	c	c	c
21	77516	c	c	c	c	c	c	g	g	g	g	g	g	g	g	g	g	g	g	g	g	g	g	g	g	g	g	g	g	g	g	g	g	g	g	g	g	g	g	g	g	g	g	g	g	g	g	g	g
22	86446	a	a	a	a	a	a	g	g	g	g	g	g	g	g	g	g	g	g	g	g	g	g	g	g	g	g	g	g	g	g	g	g	g	g	g	g	g	g	g	g	g	g	g	g	g	g	g	g
23	93380	a	a	a	a	a	a	t	t	t	t	t	t	t	t	t	t	t	t	t	t	t	t	t	t	t	t	t	t	t	t	t	t	t	t	t	t	t	t	t	t	t	t	t	t	t	t	t	t
24	100848	a	a	a	a	a	a	g	g	g	g	g	g	g	g	g	g	g	g	g	g	g	g	g	g	g	g	g	g	g	g	g	g	g	g	g	g	g	g	g	g	g	g	g	g	g	g	g	g
25	124099	t	t	t	t	t	t	c	c	c	c	c	c	c	c	c	c	c	c	c	c	c	c	c	c	c	c	c	c	c	c	c	c	c	c	c	c	c	c	c	c	c	c	c	c	c	c	c	c
[truncated: 19 more columns]

## Sheet: Table S8
Quantification of original species of medicinal licorice using Herb-Q assay
Table S8 The loci result with only base variations of GU output from algorithm 2.
	idx	Glycyrrhiza_uralensis_MT120789	Glycyrrhiza_uralensis_MT120790	Glycyrrhiza_uralensis_MT120791	Glycyrrhiza_uralensis_MZ066516	Glycyrrhiza_uralensis_MZ329068	Glycyrrhiza_uralensis_MZ329070	Glycyrrhiza_uralensis_MZ329071	Glycyrrhiza_uralensis_MZ329072	Glycyrrhiza_uralensis_OK509081	Glycyrrhiza_astragalina_MT120756	Glycyrrhiza_glabra_MT120766	Glycyrrhiza_inflata_MT120775	Glycyrrhiza_lepidota_MT120780	Glycyrrhiza_triphylla_MT120804	Glycyrrhiza_inflata_MH321931	Glycyrrhiza_lepidota_MT120778	Glycyrrhiza_foetida_MT120762	Glycyrrhiza_inflata_MN562092	Glycyrrhiza_glabra_MT120770	Glycyrrhiza_pallidiflora_MT120783	Glycyrrhiza_glabra_MT120773	Glycyrrhiza_yunnanensis_MT120794	Glycyrrhiza_echinata_MT120761	Glycyrrhiza_glabra_KU862307	Glycyrrhiza_astragalina_MT120757	Glycyrrhiza_aspera_MT120751	Glycyrrhiza_triphylla_MT120803	Glycyrrhiza_aspera_MT120753	Glycyrrhiza_echinata_MT120760	Glycyrrhiza_yunnanensis_MT120793	Glycyrrhiza_astragalina_MT120758	Glycyrrhiza_astragalina_MT120755	Glycyrrhiza_gontscharovii_MZ329069	Glycyrrhiza_pallidiflora_MZ052084	Glycyrrhiza_glabra_KF201590	Glycyrrhiza_squamulosa_MT120787	Glycyrrhiza_aspera_MN562093	Glycyrrhiza_glabra_MT120768	Glycyrrhiza_aspera_MT120752	Glycyrrhiza_inflata_MN064852	Glycyrrhiza_foetida_MT120765	Glycyrrhiza_macedonica_MT120782	Glycyrrhiza_iconica_MT120774	Glycyrrhiza_squamulosa_MT120788	Glycyrrhiza_aspera_MT120777	Glycyrrhiza_pallidiflora_MT120785	Glycyrrhiza_echinata_MZ329066	Glycyrrhiza_glabra_MT120769
1	3717	a	a	a	a	a	a	a	a	a	t	t	t	t	t	t	t	t	t	t	t	t	t	t	t	t	t	t	t	t	t	t	t	t	t	t	t	t	t	t	t	t	t	t	t	t	t	t	t
2	12876	t	t	t	t	t	t	t	t	t	a	a	a	a	a	a	a	a	a	a	a	a	a	a	a	a	a	a	a	a	a	a	a	a	a	a	a	a	a	a	a	a	a	a	a	a	a	a	a
3	14009	a	a	a	a	a	a	a	a	a	t	t	t	t	t	t	t	t	t	t	t	t	t	t	t	t	t	t	t	t	t	t	t	t	t	t	t	t	t	t	t	t	t	t	t	t	t	t	t
4	14619	t	t	t	t	t	t	t	t	t	g	g	g	g	g	g	g	g	g	g	g	g	g	g	g	g	g	g	g	g	g	g	g	g	g	g	g	g	g	g	g	g	g	g	g	g	g	g	g
5	17799	a	a	a	a	a	a	a	a	a	c	c	c	c	c	c	c	c	c	c	c	c	c	c	c	c	c	c	c	c	c	c	c	c	c	c	c	c	c	c	c	c	c	c	c	c	c	c	c
6	33297	a	a	a	a	a	a	a	a	a	t	t	t	t	t	t	t	t	t	t	t	t	t	t	t	t	t	t	t	t	t	t	t	t	t	t	t	t	t	t	t	t	t	t	t	t	t	t	t
7	41767	g	g	g	g	g	g	g	g	g	t	t	t	t	t	t	t	t	t	t	t	t	t	t	t	t	t	t	t	t	t	t	t	t	t	t	t	t	t	t	t	t	t	t	t	t	t	t	t
8	44966	t	t	t	t	t	t	t	t	t	c	c	c	c	c	c	c	c	c	c	c	c	c	c	c	c	c	c	c	c	c	c	c	c	c	c	c	c	c	c	c	c	c	c	c	c	c	c	c
9	47479	a	a	a	a	a	a	a	a	a	g	g	g	g	g	g	g	g	g	g	g	g	g	g	g	g	g	g	g	g	g	g	g	g	g	g	g	g	g	g	g	g	g	g	g	g	g	g	g
10	53928	c	c	c	c	c	c	c	c	c	a	a	a	a	a	a	a	a	a	a	a	a	a	a	a	a	a	a	a	a	a	a	a	a	a	a	a	a	a	a	a	a	a	a	a	a	a	a	a
11	57018	t	t	t	t	t	t	t	t	t	c	c	c	c	c	c	c	c	c	c	c	c	c	c	c	c	c	c	c	c	c	c	c	c	c	c	c	c	c	c	c	c	c	c	c	c	c	c	c
12	74726	g	g	g	g	g	g	g	g	g	t	t	t	t	t	t	t	t	t	t	t	t	t	t	t	t	t	t	t	t	t	t	t	t	t	t	t	t	t	t	t	t	t	t	t	t	t	t	t
13	76256	t	t	t	t	t	t	t	t	t	a	a	a	a	a	a	a	a	a	a	a	a	a	a	a	a	a	a	a	a	a	a	a	a	a	a	a	a	a	a	a	a	a	a	a	a	a	a	a
14	78630	t	t	t	t	t	t	t	t	t	c	c	c	c	c	c	c	c	c	c	c	c	c	c	c	c	c	c	c	c	c	c	c	c	c	c	c	c	c	c	c	c	c	c	c	c	c	c	c
15	134814	t	t	t	t	t	t	t	t	t	c	c	c	c	c	c	c	c	c	c	c	c	c	c	c	c	c	c	c	c	c	c	c	c	c	c	c	c	c	c	c	c	c	c	c	c	c	c	c
[truncated: 19 more columns]

## Sheet: Table S9
Quantification of original species of medicinal licorice using Herb-Q assay
Table S9 The loci result with only base variations of GG output from algorithm 2.
	idx	Glycyrrhiza_glabra_KF201590	Glycyrrhiza_glabra_KU862307	Glycyrrhiza_glabra_KU891817	Glycyrrhiza_glabra_MT120766	Glycyrrhiza_glabra_MT120767	Glycyrrhiza_glabra_MT120768	Glycyrrhiza_glabra_MT120769	Glycyrrhiza_glabra_MT120770	Glycyrrhiza_glabra_MT120771	Glycyrrhiza_glabra_MT120772	Glycyrrhiza_glabra_MT120773	Glycyrrhiza_glabra_MZ329067	Glycyrrhiza_astragalina_MT120756	Glycyrrhiza_inflata_MT120775	Glycyrrhiza_lepidota_MT120780	Glycyrrhiza_triphylla_MT120804	Glycyrrhiza_uralensis_MZ066516	Glycyrrhiza_inflata_MH321931	Glycyrrhiza_lepidota_MT120778	Glycyrrhiza_foetida_MT120762	Glycyrrhiza_inflata_MN562092	Glycyrrhiza_pallidiflora_MT120783	Glycyrrhiza_uralensis_MT120791	Glycyrrhiza_yunnanensis_MT120794	Glycyrrhiza_echinata_MT120761	Glycyrrhiza_astragalina_MT120757	Glycyrrhiza_aspera_MT120751	Glycyrrhiza_triphylla_MT120803	Glycyrrhiza_uralensis_MZ329070	Glycyrrhiza_aspera_MT120753	Glycyrrhiza_echinata_MT120760	Glycyrrhiza_yunnanensis_MT120793	Glycyrrhiza_astragalina_MT120758	Glycyrrhiza_astragalina_MT120755	Glycyrrhiza_gontscharovii_MZ329069	Glycyrrhiza_pallidiflora_MZ052084	Glycyrrhiza_squamulosa_MT120787	Glycyrrhiza_aspera_MN562093	Glycyrrhiza_aspera_MT120752	Glycyrrhiza_inflata_MN064852	Glycyrrhiza_foetida_MT120765	Glycyrrhiza_macedonica_MT120782	Glycyrrhiza_iconica_MT120774	Glycyrrhiza_squamulosa_MT120788	Glycyrrhiza_aspera_MT120777	Glycyrrhiza_pallidiflora_MT120785	Glycyrrhiza_echinata_MZ329066	Glycyrrhiza_foetida_MT120764
1	215	g	g	g	g	g	g	g	g	g	g	g	g	t	t	t	t	t	t	t	t	t	t	t	t	t	t	t	t	t	t	t	t	t	t	t	t	t	t	t	t	t	t	t	t	t	t	t	t
2	5607	c	c	c	c	c	c	c	c	c	c	c	c	a	a	a	a	a	a	a	a	a	a	a	a	a	a	a	a	a	a	a	a	a	a	a	a	a	a	a	a	a	a	a	a	a	a	a	a
3	15646	t	t	t	t	t	t	t	t	t	t	t	t	g	g	g	g	g	g	g	g	g	g	g	g	g	g	g	g	g	g	g	g	g	g	g	g	g	g	g	g	g	g	g	g	g	g	g	g
4	16324	a	a	a	a	a	a	a	a	a	a	a	a	t	t	t	t	t	t	t	t	t	t	t	t	t	t	t	t	t	t	t	t	t	t	t	t	t	t	t	t	t	t	t	t	t	t	t	t
5	22875	g	g	g	g	g	g	g	g	g	g	g	g	a	a	a	a	a	a	a	a	a	a	a	a	a	a	a	a	a	a	a	a	a	a	a	a	a	a	a	a	a	a	a	a	a	a	a	a
6	33290	t	t	t	t	t	t	t	t	t	t	t	t	g	g	g	g	g	g	g	g	g	g	g	g	g	g	g	g	g	g	g	g	g	g	g	g	g	g	g	g	g	g	g	g	g	g	g	g
7	38757	a	a	a	a	a	a	a	a	a	a	a	a	g	g	g	g	g	g	g	g	g	g	g	g	g	g	g	g	g	g	g	g	g	g	g	g	g	g	g	g	g	g	g	g	g	g	g	g
8	38995	a	a	a	a	a	a	a	a	a	a	a	a	c	c	c	c	c	c	c	c	c	c	c	c	c	c	c	c	c	c	c	c	c	c	c	c	t	c	c	c	c	c	c	t	c	c	c	c
9	39681	c	c	c	c	c	c	c	c	c	c	c	c	a	a	a	a	a	a	a	a	a	a	a	a	a	a	a	a	a	a	a	a	a	a	a	a	a	a	a	a	a	a	a	a	a	a	a	a
10	43698	a	a	a	a	a	a	a	a	a	a	a	a	g	g	g	g	g	g	g	g	g	t	g	g	g	g	g	g	g	g	g	g	g	g	g	t	g	g	g	g	g	g	g	g	g	t	g	g
11	47551	a	a	a	a	a	a	a	a	a	a	a	a	g	g	g	g	g	g	g	g	g	g	g	g	g	g	g	g	g	g	g	g	g	g	g	g	g	g	g	g	g	g	g	g	g	g	g	g
12	50002	c	c	c	c	c	c	c	c	c	c	c	c	a	a	a	a	a	a	a	a	a	a	a	a	a	a	a	a	a	a	a	a	a	a	a	a	a	a	a	a	a	a	a	a	a	a	a	a
13	56196	t	t	t	t	t	t	t	t	t	t	t	t	c	c	c	c	c	c	c	c	c	c	c	c	c	c	c	c	c	c	c	c	c	c	c	c	c	c	c	c	c	c	c	c	c	c	c	c
14	62432	a	a	a	a	a	a	a	a	a	a	a	a	g	g	g	g	g	g	g	g	g	g	g	g	g	g	g	g	g	g	g	g	g	g	g	g	g	g	g	g	g	g	g	g	g	g	g	g
15	87141	g	g	g	g	g	g	g	g	g	g	g	g	a	a	a	a	a	a	a	a	a	a	a	a	a	a	a	a	a	a	a	a	a	a	a	a	a	a	a	a	a	a	a	a	a	a	a	a
16	111185	t	t	t	t	t	t	t	t	t	t	t	t	g	g	g	g	g	g	g	g	g	g	g	g	g	g	g	g	g	g	g	g	g	g	g	g	g	g	g	g	g	g	g	g	g	g	g	g
17	115869	t	t	t	t	t	t	t	t	t	t	t	t	c	c	c	c	c	c	c	c	c	c	c	c	c	c	c	c	c	c	c	c	c	c	c	c	c	c	c	c	c	c	c	c	c	c	c	c
18	118270	g	g	g	g	g	g	g	g	g	g	g	g	t	t	t	t	t	t	t	t	t	t	t	t	t	t	t	t	t	t	t	t	t	t	t	t	t	t	t	t	t	t	t	t	t	t	t	t
19	118347	t	t	t	t	t	t	t	t	t	t	t	t	a	a	a	a	a	a	a	a	a	a	a	a	a	a	a	a	a	a	a	a	a	a	a	a	a	a	a	a	a	a	a	a	a	a	a	a
20	129816	t	t	t	t	t	t	t	t	t	t	t	t	c	c	c	c	c	c	c	c	c	c	c	c	c	c	c	c	c	c	c	c	c	c	c	c	c	c	c	c	c	c	c	c	c	c	c	c
21	131186	c	c	c	c	c	c	c	c	c	c	c	c	t	t	t	t	t	t	t	t	t	t	t	t	t	t	t	t	t	t	t	t	t	t	t	t	t	t	t	t	t	t	t	t	t	t	t	t
[truncated: 19 more columns]

## Sheet: Table S10
Quantification of original species of medicinal licorice using Herb-Q assay
Table S10 The loci result of GI output from algorithm 3.
	idx	Glycyrrhiza_inflata_MH321931	Glycyrrhiza_inflata_MN064852	Glycyrrhiza_inflata_MN562092	Glycyrrhiza_inflata_MT120775	Glycyrrhiza_inflata_MT120776	Glycyrrhiza_inflata_OK509082	Glycyrrhiza_astragalina_MT120756	Glycyrrhiza_glabra_MT120766	Glycyrrhiza_lepidota_MT120780	Glycyrrhiza_triphylla_MT120804	Glycyrrhiza_uralensis_MZ066516	Glycyrrhiza_lepidota_MT120778	Glycyrrhiza_foetida_MT120762	Glycyrrhiza_glabra_MT120770	Glycyrrhiza_pallidiflora_MT120783	Glycyrrhiza_glabra_MT120773	Glycyrrhiza_uralensis_MT120791	Glycyrrhiza_yunnanensis_MT120794	Glycyrrhiza_echinata_MT120761	Glycyrrhiza_glabra_KU862307	Glycyrrhiza_astragalina_MT120757	Glycyrrhiza_aspera_MT120751	Glycyrrhiza_triphylla_MT120803	Glycyrrhiza_uralensis_MZ329070	Glycyrrhiza_aspera_MT120753	Glycyrrhiza_echinata_MT120760	Glycyrrhiza_yunnanensis_MT120793	Glycyrrhiza_astragalina_MT120758	Glycyrrhiza_astragalina_MT120755	Glycyrrhiza_gontscharovii_MZ329069	Glycyrrhiza_pallidiflora_MZ052084	Glycyrrhiza_glabra_KF201590	Glycyrrhiza_squamulosa_MT120787	Glycyrrhiza_aspera_MN562093	Glycyrrhiza_glabra_MT120768	Glycyrrhiza_aspera_MT120752	Glycyrrhiza_foetida_MT120765	Glycyrrhiza_macedonica_MT120782	Glycyrrhiza_iconica_MT120774	Glycyrrhiza_squamulosa_MT120788	Glycyrrhiza_aspera_MT120777	Glycyrrhiza_pallidiflora_MT120785	Glycyrrhiza_echinata_MZ329066	Glycyrrhiza_glabra_MT120769	Glycyrrhiza_foetida_MT120764	Glycyrrhiza_lepidota_MT120779	Glycyrrhiza_lepidota_MT120781	Glycyrrhiza_asymmetrica_MT120759
1	10089	c	c	c	c	c	c	g	g	g	a	g	g	g	g	g	g	g	g	g	g	g	g	a	g	g	g	g	g	g	g	g	g	g	g	g	g	g	g	g	g	g	g	g	g	g	g	g	g
2	23145	a	a	a	a	a	a	g	g	g	g	g	g	g	g	g	g	g	g	g	g	g	g	g	g	g	g	g	g	g	g	g	g	g	g	g	g	g	g	g	g	g	g	g	g	g	g	g	g
3	47385	a	a	a	a	a	a	g	g	g	g	g	g	g	g	g	g	g	g	g	g	g	g	g	g	g	g	g	g	g	g	g	g	g	g	g	g	g	g	g	g	g	g	g	g	g	g	g	g
4	77516	c	c	c	c	c	c	g	g	g	g	g	g	g	g	g	g	g	g	g	g	g	g	g	g	g	g	g	g	g	g	g	g	g	g	g	g	g	g	g	g	g	g	g	g	g	g	g	g
5	86446	a	a	a	a	a	a	g	g	g	g	g	g	g	g	g	g	g	g	g	g	g	g	g	g	g	g	g	g	g	g	g	g	g	g	g	g	g	g	g	g	g	g	g	g	g	g	g	g
6	124099	t	t	t	t	t	t	c	c	c	c	c	c	c	c	c	c	c	c	c	c	c	c	c	c	c	c	c	c	c	c	c	c	c	c	c	c	c	c	c	c	c	c	c	c	c	c	c	c
[truncated: 19 more columns]

[truncated: 7 more sheets: Table S11, Table S12, Table S13, Table S14, Table S15, Table S16, Table S17]
